# Supplementary material for: Tubuca alcocki, a new pseudocryptic species of fiddler crab from the Indian Ocean, sister to the southeastern African T. urvillei (H. Milne Edwards, 1852) (Crustacea, Decapoda, Brachyura, Ocypodidae)
Source: Zookeys. 2018 Mar 29;(747):41–62. doi: 10.3897/zookeys.747.23468 (PMC5904522; doi:10.3897/zookeys.747.23468)
Supplement: XML Treatment for Tubuca urvillei [file zookeys.747.23468-treatment1.xml]

<!DOCTYPE tp:taxon-treatment
  PUBLIC "-//TaxonX//DTD Taxonomic Treatment Publishing DTD v0 20100105//EN" "tax-treatment-NSO.dtd">
<tp:taxon-treatment xmlns:tp="http://www.plazi.org/taxpub"><tp:treatment-meta><kwd-group><label>Taxon classification</label><kwd><named-content xmlns:xlink="http://www.w3.org/1999/xlink" content-type="kingdom">Animalia</named-content></kwd><kwd><named-content xmlns:xlink="http://www.w3.org/1999/xlink" content-type="order">Decapoda</named-content></kwd><kwd><named-content xmlns:xlink="http://www.w3.org/1999/xlink" content-type="family">Ocypodidae</named-content></kwd></kwd-group><mixed-citation publication-type="journal"><person-group><name><surname>Shih</surname><given-names>Hsi-Te</given-names></name><name><surname>Chan</surname><given-names>Benny K.K.</given-names></name><name><surname>Ng</surname><given-names>Peter K.L.</given-names></name></person-group><article-title>
          <italic><tp:taxon-name><tp:taxon-name-part taxon-name-part-type="genus" reg="Tubuca">Tubuca</tp:taxon-name-part> <tp:taxon-name-part taxon-name-part-type="species" reg="alcocki">alcocki</tp:taxon-name-part></tp:taxon-name></italic>, a new pseudocryptic species of fiddler crab from the Indian Ocean, sister to the southeastern African <italic><tp:taxon-name><tp:taxon-name-part taxon-name-part-type="genus" reg="Tubuca">T.</tp:taxon-name-part> <tp:taxon-name-part taxon-name-part-type="species" reg="urvillei">urvillei</tp:taxon-name-part></tp:taxon-name></italic> (H. Milne Edwards, 1852) (<tp:taxon-name><tp:taxon-name-part taxon-name-part-type="subphylum">Crustacea</tp:taxon-name-part></tp:taxon-name>, <tp:taxon-name><tp:taxon-name-part taxon-name-part-type="order">Decapoda</tp:taxon-name-part></tp:taxon-name>, <tp:taxon-name><tp:taxon-name-part taxon-name-part-type="infraorder">Brachyura</tp:taxon-name-part></tp:taxon-name>, <tp:taxon-name><tp:taxon-name-part taxon-name-part-type="family">Ocypodidae</tp:taxon-name-part></tp:taxon-name>)</article-title><source>Zookeys</source><day>29</day><month>3</month><year>2018</year><volume>2018</volume><issue>747</issue><fpage>41</fpage><lpage>62</lpage><pub-id pub-id-type="doi">10.3897/zookeys.747.23468</pub-id></mixed-citation></tp:treatment-meta><tp:nomenclature><tp:taxon-name>
              <tp:taxon-name-part taxon-name-part-type="genus" reg="Tubuca">Tubuca</tp:taxon-name-part>
              <tp:taxon-name-part taxon-name-part-type="species" reg="urvillei">urvillei</tp:taxon-name-part>
            </tp:taxon-name><tp:taxon-authority>(H. Milne Edwards, 1852)</tp:taxon-authority><xref ref-type="fig" rid="F1">Figures 1</xref><xref ref-type="fig" rid="F2">, 2</xref><xref ref-type="fig" rid="F4">, 4B</xref><xref ref-type="fig" rid="F5">, 5E–H</xref><xref ref-type="fig" rid="F7">, 7B, D, F, H</xref><tp:nomenclature-citation-list><tp:nomenclature-citation><tp:taxon-name>
                  <tp:taxon-name-part taxon-name-part-type="genus" reg="Gelasimus">Gelasimus</tp:taxon-name-part> <tp:taxon-name-part taxon-name-part-type="species" reg="arcuatus">arcuatus</tp:taxon-name-part></tp:taxon-name><comment>– <xref ref-type="bibr" rid="B34">Krauss 1843</xref>: 39 [Natal Bay, South Africa] (not <tp:taxon-name><tp:taxon-name-part taxon-name-part-type="genus" reg="Ocypode">Ocypode</tp:taxon-name-part> (<tp:taxon-name-part taxon-name-part-type="subgenus" reg="Gelasimus">Gelasimus</tp:taxon-name-part>) <tp:taxon-name-part taxon-name-part-type="species" reg="arcuata">arcuata</tp:taxon-name-part></tp:taxon-name> De Haan, 1835).</comment></tp:nomenclature-citation><tp:nomenclature-citation><tp:taxon-name>
                  <tp:taxon-name-part taxon-name-part-type="genus" reg="Gelasimus">Gelasimus</tp:taxon-name-part> <tp:taxon-name-part taxon-name-part-type="species" reg="urvillei">urvillei</tp:taxon-name-part></tp:taxon-name><comment>H. Milne Edwards, 1852: 148, pl. 3(10) [type locality: “Vanikoro”]; <xref ref-type="bibr" rid="B31">Kingsley 1880</xref>: 145 [list]; De <xref ref-type="bibr" rid="B45">Man 1891</xref>: 21, 34 [Nossy Faly, Madagascar]; <xref ref-type="bibr" rid="B53">Ortmann 1894</xref>: 59 [Dar es Salaam, Tanzania].</comment></tp:nomenclature-citation><tp:nomenclature-citation><tp:taxon-name>
                  <tp:taxon-name-part taxon-name-part-type="genus" reg="Gelasimus">Gelasimus</tp:taxon-name-part> <tp:taxon-name-part taxon-name-part-type="species" reg="dussumieri">dussumieri</tp:taxon-name-part></tp:taxon-name><comment>– A. <xref ref-type="bibr" rid="B47">Milne-Edwards 1868</xref>: 71 [list; Zanzibar]; <xref ref-type="bibr" rid="B23">Hilgendorf 1869</xref>: 84, pl. 4(1) [Zanzibar]; <xref ref-type="bibr" rid="B24">Hoffmann 1874</xref>: 17–18, pl. 3(19–22) [part; Nossy Faly, Madagascar]; De <xref ref-type="bibr" rid="B44">Man 1880</xref>: 68 [part; Madagascar]; <xref ref-type="bibr" rid="B31">Kingsley 1880</xref>: 145 [list; part]; <xref ref-type="bibr" rid="B39">Lenz and Richters 1881</xref>: 423 [Madagascar]; <xref ref-type="bibr" rid="B56">Pfeffer 1889</xref>: 30 [Zanzibar]; De <xref ref-type="bibr" rid="B45">Man 1891</xref>: 20, 26 [part; Nossy Faly, Madagascar]; <xref ref-type="bibr" rid="B38">Lenz 1910</xref>: 559 [Zanzibar; Pemba] (not <tp:taxon-name><tp:taxon-name-part taxon-name-part-type="genus" reg="Gelasimus">Gelasimus</tp:taxon-name-part> <tp:taxon-name-part taxon-name-part-type="species" reg="dussumieri">dussumieri</tp:taxon-name-part></tp:taxon-name> H. Milne Edwards, 1852).</comment></tp:nomenclature-citation><tp:nomenclature-citation><tp:taxon-name>
                  <tp:taxon-name-part taxon-name-part-type="genus" reg="Uca">Uca</tp:taxon-name-part> <tp:taxon-name-part taxon-name-part-type="species" reg="arcuata">arcuata</tp:taxon-name-part></tp:taxon-name><comment>– <xref ref-type="bibr" rid="B74">Stebbing 1905</xref>: 40 [South Africa]; <xref ref-type="bibr" rid="B75">Stebbing 1910</xref>: 327 [list] (not <tp:taxon-name><tp:taxon-name-part taxon-name-part-type="genus" reg="Ocypode">Ocypode</tp:taxon-name-part> (<tp:taxon-name-part taxon-name-part-type="subgenus" reg="Gelasimus">Gelasimus</tp:taxon-name-part>) <tp:taxon-name-part taxon-name-part-type="species" reg="arcuata">arcuata</tp:taxon-name-part></tp:taxon-name> De Haan, 1835).</comment></tp:nomenclature-citation><tp:nomenclature-citation><tp:taxon-name>
                  <tp:taxon-name-part taxon-name-part-type="genus" reg="Uca">Uca</tp:taxon-name-part> <tp:taxon-name-part taxon-name-part-type="species" reg="arcuatus">arcuatus</tp:taxon-name-part></tp:taxon-name><comment>– <xref ref-type="bibr" rid="B76">Stebbing 1917</xref>: 15 [Natal, South Africa] (not <tp:taxon-name><tp:taxon-name-part taxon-name-part-type="genus" reg="Ocypode">Ocypode</tp:taxon-name-part> (<tp:taxon-name-part taxon-name-part-type="subgenus" reg="Gelasimus">Gelasimus</tp:taxon-name-part>) <tp:taxon-name-part taxon-name-part-type="species" reg="arcuata">arcuata</tp:taxon-name-part></tp:taxon-name> De Haan, 1835).</comment></tp:nomenclature-citation><tp:nomenclature-citation><tp:taxon-name>
                  <tp:taxon-name-part taxon-name-part-type="genus" reg="Uca">Uca</tp:taxon-name-part> <tp:taxon-name-part taxon-name-part-type="species" reg="dussumieri">dussumieri</tp:taxon-name-part></tp:taxon-name><comment>– <xref ref-type="bibr" rid="B42">Maccagno 1928</xref>: 17–19 [part; Giumbo, Somalia] (not <tp:taxon-name><tp:taxon-name-part taxon-name-part-type="genus" reg="Gelasimus">Gelasimus</tp:taxon-name-part> <tp:taxon-name-part taxon-name-part-type="species" reg="dussumieri">dussumieri</tp:taxon-name-part></tp:taxon-name> H. Milne Edwards, 1852).</comment></tp:nomenclature-citation><tp:nomenclature-citation><tp:taxon-name>
                  <tp:taxon-name-part taxon-name-part-type="genus" reg="Uca">Uca</tp:taxon-name-part> <tp:taxon-name-part taxon-name-part-type="species" reg="urvillei">urvillei</tp:taxon-name-part></tp:taxon-name><comment>– <xref ref-type="bibr" rid="B2">Barnard 1950</xref>: 93–94, figs 18d–f, 19a–b; <xref ref-type="bibr" rid="B13">Fourmanoir 1954</xref>: 3 [Madagascar]; <xref ref-type="bibr" rid="B43">Macnae 1963</xref>: 23 [Inhaca I., Mozambique to Cape Province, South Africa]; <xref ref-type="bibr" rid="B60">Richmond 1997</xref>: 226, 2 unnumbered figs on p. 227 [eastern Africa]; <xref ref-type="bibr" rid="B9">Crosnier 1965</xref>: 110–112, figs 186, 191–193, 195–196; <xref ref-type="bibr" rid="B29">Kensley 1981</xref>: 49 [list]; <xref ref-type="bibr" rid="B61">Rosenberg 2001</xref>: 860, 868 [South Africa]; <xref ref-type="bibr" rid="B65">Serbino 2008</xref>: 62–72, fig. 1 [Mozambique].</comment></tp:nomenclature-citation><tp:nomenclature-citation><tp:taxon-name>
                  <tp:taxon-name-part taxon-name-part-type="genus" reg="Tubuca">Tubuca</tp:taxon-name-part> <tp:taxon-name-part taxon-name-part-type="species" reg="urvillei">urvillei</tp:taxon-name-part></tp:taxon-name><comment>– <xref ref-type="bibr" rid="B4">Bott 1973</xref>: fig. 11; <xref ref-type="bibr" rid="B69">Shih et al. 2016</xref>: 159 [list; part].</comment></tp:nomenclature-citation><tp:nomenclature-citation><tp:taxon-name>
                  <tp:taxon-name-part taxon-name-part-type="genus" reg="Uca">Uca</tp:taxon-name-part> (<tp:taxon-name-part taxon-name-part-type="subgenus" reg="Uca">Uca</tp:taxon-name-part>) <tp:taxon-name-part taxon-name-part-type="species" reg="urvillei">urvillei</tp:taxon-name-part></tp:taxon-name><comment>– <xref ref-type="bibr" rid="B22">Hartnoll 1975</xref>: 308, 310, 322, 324, fig. 8 [Tanzania].</comment></tp:nomenclature-citation><tp:nomenclature-citation><tp:taxon-name>
                  <tp:taxon-name-part taxon-name-part-type="genus" reg="Uca">Uca</tp:taxon-name-part> (<tp:taxon-name-part taxon-name-part-type="subgenus" reg="Uca">Uca</tp:taxon-name-part>) <tp:taxon-name-part taxon-name-part-type="species" reg="dussumieri">dussumieri</tp:taxon-name-part></tp:taxon-name><comment>– <xref ref-type="bibr" rid="B22">Hartnoll 1975</xref>: 308, 310 [list; Tanzania] (not <tp:taxon-name><tp:taxon-name-part taxon-name-part-type="genus" reg="Gelasimus">Gelasimus</tp:taxon-name-part> <tp:taxon-name-part taxon-name-part-type="species" reg="dussumieri">dussumieri</tp:taxon-name-part></tp:taxon-name> H. Milne Edwards, 1852).</comment></tp:nomenclature-citation><tp:nomenclature-citation><tp:taxon-name>
                  <tp:taxon-name-part taxon-name-part-type="genus" reg="Uca">Uca</tp:taxon-name-part> (<tp:taxon-name-part taxon-name-part-type="subgenus" reg="Deltuca">Deltuca</tp:taxon-name-part>)</tp:taxon-name><comment>[<italic>coarctata</italic>] <tp:taxon-name><tp:taxon-name-part taxon-name-part-type="genus" reg="Uca"/><tp:taxon-name-part taxon-name-part-type="species" reg="urvillei">urvillei</tp:taxon-name-part></tp:taxon-name> – <xref ref-type="bibr" rid="B8">Crane 1975</xref>: 58–61, figs 7, 8D, 9D, 27G–H, 38U–X, 62E, 75, pl. 9A–B, E–H [part, southeastern Africa].</comment></tp:nomenclature-citation><tp:nomenclature-citation><tp:taxon-name>
                  <tp:taxon-name-part taxon-name-part-type="genus" reg="Uca">Uca</tp:taxon-name-part> (<tp:taxon-name-part taxon-name-part-type="subgenus" reg="Deltuca">Deltuca</tp:taxon-name-part>) <tp:taxon-name-part taxon-name-part-type="species" reg="urvillei">urvillei</tp:taxon-name-part></tp:taxon-name><comment>– <xref ref-type="bibr" rid="B80">Vannini and Valmori 1981</xref>: 212–213, figs 5F1, F2, 6F [Giumbo, Somalia].</comment></tp:nomenclature-citation><tp:nomenclature-citation><tp:taxon-name>
                  <tp:taxon-name-part taxon-name-part-type="genus" reg="Uca">Uca</tp:taxon-name-part> (<tp:taxon-name-part taxon-name-part-type="subgenus" reg="Tubuca">Tubuca</tp:taxon-name-part>) <tp:taxon-name-part taxon-name-part-type="species" reg="urvillei">urvillei</tp:taxon-name-part></tp:taxon-name><comment>– <xref ref-type="bibr" rid="B5">Bouchard et al. 2013</xref>: 46, fig. 40 (Mayotte); <xref ref-type="bibr" rid="B55">Peer et al. 2014</xref>: 60, fig. 15; 2015: 190, 198, fig. 4c, d (upper figure) [South Africa].</comment></tp:nomenclature-citation></tp:nomenclature-citation-list></tp:nomenclature><tp:treatment-sec sec-type="material" id="SECID0EXUAE"><title>Material examined.</title><p>Lectotype ♂ (<abbrev xmlns:xlink="http://www.w3.org/1999/xlink" xlink:title="maximum carapace width" id="ABBRID0E4UAE" xlink:type="simple">CW</abbrev> 18.5 mm, <abbrev xmlns:xlink="http://www.w3.org/1999/xlink" xlink:title="carapace length" id="ABBRID0EBVAE" xlink:type="simple">CL</abbrev> 11.0 mm, <abbrev xmlns:xlink="http://www.w3.org/1999/xlink" xlink:title="pollex length" id="ABBRID0EFVAE" xlink:type="simple">PL</abbrev> 17.0 mm) (<named-content xmlns:xlink="http://www.w3.org/1999/xlink" content-type="dwc:institutional_code" xlink:type="simple">MNHN</named-content> B.12073), “Vanikoro”, coll. J. R. C. Quoy and J. P. Gaimard (Fig. <xref ref-type="fig" rid="F1">1A–E</xref>). Paralectotypes: 2 ♀♀ (<named-content xmlns:xlink="http://www.w3.org/1999/xlink" content-type="dwc:institutional_code" xlink:type="simple">MNHN</named-content> B. 3208), same data as lectotype (Fig. <xref ref-type="fig" rid="F1">1F–G</xref>).</p><fig id="F1" position="float" orientation="portrait"><label>Figure 1.</label><caption><p>
                  <italic><tp:taxon-name><tp:taxon-name-part taxon-name-part-type="genus" reg="Tubuca">Tubuca</tp:taxon-name-part> <tp:taxon-name-part taxon-name-part-type="species" reg="urvillei">urvillei</tp:taxon-name-part></tp:taxon-name></italic> (H. Milne Edwards, 1852). <bold>A–E</bold> lectotype (<abbrev xmlns:xlink="http://www.w3.org/1999/xlink" xlink:title="maximum carapace width" id="ABBRID0EQWAE" xlink:type="simple">CW</abbrev> 18.5 mm, <abbrev xmlns:xlink="http://www.w3.org/1999/xlink" xlink:title="pollex length" id="ABBRID0EUWAE" xlink:type="simple">PL</abbrev> 17 mm, <named-content xmlns:xlink="http://www.w3.org/1999/xlink" content-type="dwc:institutional_code" xlink:type="simple">MNHN</named-content> B.12073) <bold>F–G</bold> 2 dried female paralectotypes (<named-content xmlns:xlink="http://www.w3.org/1999/xlink" content-type="dwc:institutional_code" xlink:type="simple">MNHN</named-content> B. 3208). <bold>A</bold> dorsal view <bold>B</bold> frontal view <bold>C</bold> major cheliped <bold>D, E</bold> distal part of right G1. <bold>D</bold> mesial view <bold>E</bold> lateral view.</p></caption><graphic xmlns:xlink="http://www.w3.org/1999/xlink" xlink:href="zookeys-747-041-g001.jpg" position="float" orientation="portrait" xlink:type="simple" id="oo_193959.jpg"/></fig></tp:treatment-sec><tp:treatment-sec sec-type="material" id="SECID0EVXAE"><title>Other material.</title><p>1 ♂ (<abbrev xmlns:xlink="http://www.w3.org/1999/xlink" xlink:title="maximum carapace width" id="ABBRID0E2XAE" xlink:type="simple">CW</abbrev> 28.5 mm), 1 ♀ (<abbrev xmlns:xlink="http://www.w3.org/1999/xlink" xlink:title="maximum carapace width" id="ABBRID0E6XAE" xlink:type="simple">CW</abbrev> 22.9 mm) (<named-content xmlns:xlink="http://www.w3.org/1999/xlink" content-type="dwc:institutional_code" xlink:type="simple">SMF</named-content> 19985), Shimo la Tewa, ca. 20 km N Mombasa, ca. 2 km von Küste entfernt, Schlickmangrove, Kenya, coll. H. Langer, 11 Aug. 1990; 1 ♂ (<abbrev xmlns:xlink="http://www.w3.org/1999/xlink" xlink:title="maximum carapace width" id="ABBRID0EIYAE" xlink:type="simple">CW</abbrev> 29.7 mm) (<named-content xmlns:xlink="http://www.w3.org/1999/xlink" content-type="dwc:institutional_code" xlink:type="simple">ZRC</named-content> 1999.1107), Poroani, mangrove to the south, Mayotte, 23 July 1998; 2 ♂♂ (<abbrev xmlns:xlink="http://www.w3.org/1999/xlink" xlink:title="maximum carapace width" id="ABBRID0ERYAE" xlink:type="simple">CW</abbrev> 27.9–34.9 mm), <abbrev xmlns:xlink="http://www.w3.org/1999/xlink" content-type="institution" xlink:title="National Chung Hsing University, Taichung, Taiwan" id="ABBRID0EVYAE" xlink:type="simple">NCHUZOOL</abbrev> 14895, Mida Creek, Malindi, Kenya.</p></tp:treatment-sec><tp:treatment-sec sec-type="diagnosis" id="SECID0E1YAE"><title>Diagnosis.</title><p>
              <bold>Male</bold>. Carapace (Figs <xref ref-type="fig" rid="F1">1A</xref>, <xref ref-type="fig" rid="F2">2A</xref>, <xref ref-type="fig" rid="F4">4B</xref>, <xref ref-type="fig" rid="F7">7B, D, F</xref>) with anterolateral angle (= external orbital angle) broadly triangular, directed laterally; anterolateral margin short to moderately long; dorsolateral margin long, definite, strongly converging; 1 posterolateral stria. Floor of orbit with row of fewer than 17 tubercles, sometime with blunt ridge (Figs <xref ref-type="fig" rid="F1">1B</xref>, <xref ref-type="fig" rid="F2">2C, D</xref>). Major cheliped (Figs <xref ref-type="fig" rid="F1">1C</xref>, <xref ref-type="fig" rid="F2">2B</xref>) with dactylus usually longer than palm, outer surface of dactylus and pollex each with 1 long groove proximally extending beyond midlength. Fingers of minor cheliped without conspicuous tooth on either finger. G1 (Fig. <xref ref-type="fig" rid="F5">5E–H</xref>) with distal tube relatively stout, distinctly curved, gently tapering towards tip, distal part distinctly narrower than proximal part; thumb of moderate length, extending beyond base of distal tube. <bold>Female</bold>. Carapace with anterolateral an<!--PageBreak-->gle acutely triangular; anterolateral margin short or absent, joining dorsolateral margin as almost straight line (Fig. <xref ref-type="fig" rid="F7">7H</xref>). Floor of orbit with row of 14–16 tubercles (Fig. <xref ref-type="fig" rid="F2">2F</xref>). Fingers of cheliped (Fig. <xref ref-type="fig" rid="F2">2F</xref>) each with conspicuous tooth on occlusal margin. (See also Remarks under <italic><tp:taxon-name><tp:taxon-name-part taxon-name-part-type="genus" reg="Tubuca">T.</tp:taxon-name-part> <tp:taxon-name-part taxon-name-part-type="species" reg="alcocki">alcocki</tp:taxon-name-part></tp:taxon-name></italic> sp. n. for comparisons of morphology and colouration.)</p><fig id="F2" position="float" orientation="portrait"><label>Figure 2.</label><caption><p>
                  <italic><tp:taxon-name><tp:taxon-name-part taxon-name-part-type="genus" reg="Tubuca">Tubuca</tp:taxon-name-part> <tp:taxon-name-part taxon-name-part-type="species" reg="urvillei">urvillei</tp:taxon-name-part></tp:taxon-name></italic> (H. Milne Edwards, 1852) <bold>A</bold> male (<abbrev xmlns:xlink="http://www.w3.org/1999/xlink" xlink:title="maximum carapace width" id="ABBRID0EW2AE" xlink:type="simple">CW</abbrev> 29.7 mm, <named-content xmlns:xlink="http://www.w3.org/1999/xlink" content-type="dwc:institutional_code" xlink:type="simple">ZRC</named-content> 1999.1107; Mayotte) <bold>B–C</bold> male (<abbrev xmlns:xlink="http://www.w3.org/1999/xlink" xlink:title="maximum carapace width" id="ABBRID0EB3AE" xlink:type="simple">CW</abbrev> 34.9, <abbrev xmlns:xlink="http://www.w3.org/1999/xlink" content-type="institution" xlink:title="National Chung Hsing University, Taichung, Taiwan" id="ABBRID0EF3AE" xlink:type="simple">NCHUZOOL</abbrev> 14895; Kenya). <bold>A</bold> dorsal view <bold>B</bold> major cheliped <bold>C</bold> floor of right orbit of showing the tubercles (arrowed). <bold>D–F</bold> live colouration. <bold>D</bold> male from Kenya <bold>E</bold> male from Mayotte <bold>F</bold> female from Kenya <bold>G</bold> chimneys built by <italic><tp:taxon-name><tp:taxon-name-part taxon-name-part-type="genus" reg="Tubuca">T.</tp:taxon-name-part> <tp:taxon-name-part taxon-name-part-type="species" reg="urvillei">urvillei</tp:taxon-name-part></tp:taxon-name></italic> in Mayotte <bold>D, F</bold> courtesy of S. Cannicci <bold>E, G</bold> courtesy of J. Poupin.</p></caption><graphic xmlns:xlink="http://www.w3.org/1999/xlink" xlink:href="zookeys-747-041-g002.jpg" position="float" orientation="portrait" xlink:type="simple" id="oo_193960.jpg"/></fig></tp:treatment-sec><tp:treatment-sec sec-type="distribution" id="SECID0EO4AE"><title>Distribution.</title><p>Southeastern Africa from Giumbo (= Jumboo), southern Somalia, to Cape Province, South Africa (mouth of Umtata R.); Madagascar (<xref ref-type="bibr" rid="B8">Crane 1975</xref>).</p></tp:treatment-sec><tp:treatment-sec sec-type="remarks" id="SECID0EY4AE"><title>Remarks.</title><p>In his revision of the genera and subgenera of the fiddler crabs of the world, <xref ref-type="bibr" rid="B4">Bott (1973)</xref> established <italic><tp:taxon-name><tp:taxon-name-part taxon-name-part-type="genus" reg="Tubuca">Tubuca</tp:taxon-name-part></tp:taxon-name></italic> and designated <italic><tp:taxon-name><tp:taxon-name-part taxon-name-part-type="genus" reg="Gelasimus">Gelasimus</tp:taxon-name-part> <tp:taxon-name-part taxon-name-part-type="species" reg="urvillei">urvillei</tp:taxon-name-part></tp:taxon-name></italic> H. Milne Edwards, 1852 as the type species from the lectotype (<xref ref-type="bibr" rid="B4">Bott 1973</xref>: fig. 11). The type specimens of <italic><tp:taxon-name><tp:taxon-name-part taxon-name-part-type="genus" reg="Tubuca">Tubuca</tp:taxon-name-part> <tp:taxon-name-part taxon-name-part-type="species" reg="urvillei">urvillei</tp:taxon-name-part></tp:taxon-name></italic> were supposedly collected from “Vanikoro” (an island between Solomon and Vanuatu) in the western Pacific. <xref ref-type="bibr" rid="B8">Crane (1975)</xref> queried this type locality noting that the species as she understood it did not occur outside the In<!--PageBreak--><!--PageBreak--><!--PageBreak-->dian Ocean. As such, <xref ref-type="bibr" rid="B8">Crane (1975)</xref> considered the data on the label to be wrong. Of the three extant type specimens of <italic><tp:taxon-name><tp:taxon-name-part taxon-name-part-type="genus" reg="Gelasimus">Gelasimus</tp:taxon-name-part> <tp:taxon-name-part taxon-name-part-type="species" reg="urvillei">urvillei</tp:taxon-name-part></tp:taxon-name></italic> H. Milne Edwards, 1852, <xref ref-type="bibr" rid="B8">Crane (1975)</xref> selected the male as the lectotype, the other two females becoming paralectotypes (Fig. <xref ref-type="fig" rid="F1">1F–G</xref>). <xref ref-type="bibr" rid="B8">Crane (1975)</xref> considered the male to be an immature specimen (<abbrev xmlns:xlink="http://www.w3.org/1999/xlink" xlink:title="maximum carapace width" id="ABBRID0EHAAG" xlink:type="simple">CW</abbrev> 18.5 mm) but its G1 is actually already developed (present study). According to <xref ref-type="bibr" rid="B40">Litulo (2005)</xref>, the smallest ovigerous female from Mozambique is only <abbrev xmlns:xlink="http://www.w3.org/1999/xlink" xlink:title="maximum carapace width" id="ABBRID0EPAAG" xlink:type="simple">CW</abbrev> 10.0 <!--PageBreak-->mm. This suggests that the lectotype male, while small is probably already mature. In any case, the G1 of the lectotype of <italic><tp:taxon-name><tp:taxon-name-part taxon-name-part-type="genus" reg="Tubuca">T.</tp:taxon-name-part> <tp:taxon-name-part taxon-name-part-type="species" reg="urvillei">urvillei</tp:taxon-name-part></tp:taxon-name></italic> (<xref ref-type="bibr" rid="B8">Crane 1975</xref>: fig. 9D) agrees well with the species as is now understood from southeastern Africa (cf. Fig. <xref ref-type="fig" rid="F5">5E–H</xref>). They also agree in all other morphological characters.</p><p>A note on <italic><tp:taxon-name><tp:taxon-name-part taxon-name-part-type="genus" reg="Gelasimus">Gelasimus</tp:taxon-name-part> <tp:taxon-name-part taxon-name-part-type="species" reg="dussumieri">dussumieri</tp:taxon-name-part></tp:taxon-name></italic> H. Milne Edwards, 1852 (at present <italic><tp:taxon-name><tp:taxon-name-part taxon-name-part-type="genus" reg="Tubuca">Tubuca</tp:taxon-name-part> <tp:taxon-name-part taxon-name-part-type="species" reg="dussumieri">dussumieri</tp:taxon-name-part></tp:taxon-name></italic>) is necessary. The type material of <italic><tp:taxon-name><tp:taxon-name-part taxon-name-part-type="genus" reg="Tubuca">Tubuca</tp:taxon-name-part> <tp:taxon-name-part taxon-name-part-type="species" reg="dussumieri">dussumieri</tp:taxon-name-part></tp:taxon-name></italic> include specimens from Samarang (Java, Indonesia) and Malabar (Mumbai, India) (H. Milne Edwards, 1852), and as no holotype was originally selected, <xref ref-type="bibr" rid="B8">Crane (1975)</xref> designated a male from Samarang as the lectotype of <italic><tp:taxon-name><tp:taxon-name-part taxon-name-part-type="genus" reg="Tubuca">T.</tp:taxon-name-part> <tp:taxon-name-part taxon-name-part-type="species" reg="dussumieri">dussumieri</tp:taxon-name-part></tp:taxon-name></italic>. The paralectotype male from Malabar, however, she reidentified as <italic><tp:taxon-name><tp:taxon-name-part taxon-name-part-type="genus" reg="Tubuca">T.</tp:taxon-name-part> <tp:taxon-name-part taxon-name-part-type="species" reg="urvillei">urvillei</tp:taxon-name-part></tp:taxon-name></italic> instead. She also found that <italic><tp:taxon-name><tp:taxon-name-part taxon-name-part-type="genus" reg="Tubuca">T.</tp:taxon-name-part> <tp:taxon-name-part taxon-name-part-type="species" reg="dussumieri">dussumieri</tp:taxon-name-part></tp:taxon-name></italic> and <italic><tp:taxon-name><tp:taxon-name-part taxon-name-part-type="genus" reg="Tubuca">T.</tp:taxon-name-part> <tp:taxon-name-part taxon-name-part-type="species" reg="paradussumieri">paradussumieri</tp:taxon-name-part></tp:taxon-name></italic> were sympatric in the western Pacific and eastern part of Indian Ocean. She reidentified all the records (including “<italic>T. acuta</italic>”) from western Indian Ocean as <italic><tp:taxon-name><tp:taxon-name-part taxon-name-part-type="genus" reg="Tubuca">T.</tp:taxon-name-part> <tp:taxon-name-part taxon-name-part-type="species" reg="urvillei">urvillei</tp:taxon-name-part></tp:taxon-name></italic>, with one exception – the record of <italic><tp:taxon-name><tp:taxon-name-part taxon-name-part-type="genus" reg="Gelasimus">G.</tp:taxon-name-part> <tp:taxon-name-part taxon-name-part-type="species" reg="dussumieri">dussumieri</tp:taxon-name-part></tp:taxon-name></italic> by <xref ref-type="bibr" rid="B24">Hoffmann (1874</xref>: pl. 3(22)) and De <xref ref-type="bibr" rid="B45">Man (1891)</xref> from Nossy Faly, northern Madagascar, which was referred to <italic><tp:taxon-name><tp:taxon-name-part taxon-name-part-type="genus" reg="Tubuca">T.</tp:taxon-name-part> <tp:taxon-name-part taxon-name-part-type="species" reg="paradussumieri">paradussumieri</tp:taxon-name-part></tp:taxon-name></italic> instead. As no other record of <italic><tp:taxon-name><tp:taxon-name-part taxon-name-part-type="genus" reg="Tubuca">T.</tp:taxon-name-part> <tp:taxon-name-part taxon-name-part-type="species" reg="paradussumieri">paradussumieri</tp:taxon-name-part></tp:taxon-name></italic> from eastern Africa has been reported since 1874 (<xref ref-type="bibr" rid="B9">Crosnier 1965</xref>), <xref ref-type="bibr" rid="B8">Crane (1975)</xref> regarded this specimen’s provenance as questionable. Another record of “<italic><tp:taxon-name><tp:taxon-name-part taxon-name-part-type="genus" reg="Tubuca">T.</tp:taxon-name-part> <tp:taxon-name-part taxon-name-part-type="species" reg="dussumieri">dussumieri</tp:taxon-name-part></tp:taxon-name></italic>” from Bombay, western India (<xref ref-type="bibr" rid="B35">Krishnan 1992</xref>) will also need to be confirmed in the future as well. In summary, <xref ref-type="bibr" rid="B8">Crane (1975)</xref> emphasized the westernmost distribution of the genus <italic><tp:taxon-name><tp:taxon-name-part taxon-name-part-type="genus" reg="Tubuca">Tubuca</tp:taxon-name-part></tp:taxon-name></italic> (= <italic><tp:taxon-name><tp:taxon-name-part taxon-name-part-type="genus" reg="Deltuca">Deltuca</tp:taxon-name-part></tp:taxon-name></italic> Crane, 1975) should be <italic><tp:taxon-name><tp:taxon-name-part taxon-name-part-type="genus" reg="Tubuca">T.</tp:taxon-name-part> <tp:taxon-name-part taxon-name-part-type="species" reg="urvillei">urvillei</tp:taxon-name-part></tp:taxon-name></italic> from southeastern Africa (Tanzania, Madagascar and South Africa), with the species also present in Pakistan and western India. Later, the species was reported from the Red Sea by <xref ref-type="bibr" rid="B25">Hogarth (1986)</xref> and <xref ref-type="bibr" rid="B57">Price et al. (1987)</xref>.</p><p>With regard to the records of <italic><tp:taxon-name><tp:taxon-name-part taxon-name-part-type="genus" reg="Tubuca">T.</tp:taxon-name-part> <tp:taxon-name-part taxon-name-part-type="species" reg="urvillei">urvillei</tp:taxon-name-part></tp:taxon-name></italic> and <italic><tp:taxon-name><tp:taxon-name-part taxon-name-part-type="genus" reg="Tubuca">T.</tp:taxon-name-part> <tp:taxon-name-part taxon-name-part-type="species" reg="acuta">acuta</tp:taxon-name-part></tp:taxon-name></italic> in <xref ref-type="bibr" rid="B1">Alcock (1900)</xref>, <xref ref-type="bibr" rid="B8">Crane (1975</xref>: 61) considered only those from Pakistan and western India as belonging to true <italic><tp:taxon-name><tp:taxon-name-part taxon-name-part-type="genus" reg="Tubuca">T.</tp:taxon-name-part> <tp:taxon-name-part taxon-name-part-type="species" reg="urvillei">urvillei</tp:taxon-name-part></tp:taxon-name></italic> (shown as “(part)” behind these records). That is, she did not think or was uncertain if the records from the Bay of Bengal and the Andaman Sea (e.g. Madras; Sunderbunds; Mergui; Andamans and Nicobars) by <xref ref-type="bibr" rid="B1">Alcock (1900)</xref> were also <italic><tp:taxon-name><tp:taxon-name-part taxon-name-part-type="genus" reg="Tubuca">T.</tp:taxon-name-part> <tp:taxon-name-part taxon-name-part-type="species" reg="urvillei">urvillei</tp:taxon-name-part></tp:taxon-name></italic>. <xref ref-type="bibr" rid="B41">Lundoer (1974)</xref> added a new record of “<italic><tp:taxon-name><tp:taxon-name-part taxon-name-part-type="genus" reg="Uca">U.</tp:taxon-name-part> <tp:taxon-name-part taxon-name-part-type="species" reg="angustifrons">angustifrons</tp:taxon-name-part></tp:taxon-name></italic> (De Man, 1892)” from Phuket, Thailand, but this was later reidentified as <italic><tp:taxon-name><tp:taxon-name-part taxon-name-part-type="genus" reg="Tubuca">T.</tp:taxon-name-part> <tp:taxon-name-part taxon-name-part-type="species" reg="urvillei">urvillei</tp:taxon-name-part></tp:taxon-name></italic> by <xref ref-type="bibr" rid="B19">Frith et al. (1976)</xref> and <xref ref-type="bibr" rid="B16">Frith and Frith (1977a)</xref> (see also <xref ref-type="bibr" rid="B18">Frith and Frith 1978</xref>; <xref ref-type="bibr" rid="B14">Frith and Brunenmeister 1980</xref>, <xref ref-type="bibr" rid="B15">1983</xref>; <xref ref-type="bibr" rid="B28">Jaroensutasinee et al. 2003</xref>; <xref ref-type="bibr" rid="B27">Jaroensutasinee and Jaroensutasinee 2004</xref>).</p></tp:treatment-sec><tp:treatment-sec><!--Section generated to contain objects referenced in tp:taxon-treatment.--><fig id="F4" position="float" orientation="portrait"><label>Figure 4.</label><caption><p>
                  <italic><tp:taxon-name><tp:taxon-name-part taxon-name-part-type="genus" reg="Tubuca">Tubuca</tp:taxon-name-part> <tp:taxon-name-part taxon-name-part-type="species" reg="alcocki">alcocki</tp:taxon-name-part></tp:taxon-name></italic> sp. n. <bold>A, C</bold> holotype (<abbrev xmlns:xlink="http://www.w3.org/1999/xlink" xlink:title="maximum carapace width" id="ABBRID0EMEBG" xlink:type="simple">CW</abbrev> 30.1 mm, <abbrev xmlns:xlink="http://www.w3.org/1999/xlink" xlink:title="pollex length" id="ABBRID0EQEBG" xlink:type="simple">PL</abbrev> 58.2 mm, <named-content xmlns:xlink="http://www.w3.org/1999/xlink" content-type="dwc:institutional_code" xlink:type="simple">ZRC</named-content> 2017.1278; Thailand); <italic><tp:taxon-name><tp:taxon-name-part taxon-name-part-type="genus" reg="Tubuca">T.</tp:taxon-name-part> <tp:taxon-name-part taxon-name-part-type="species" reg="urvillei">urvillei</tp:taxon-name-part></tp:taxon-name></italic> (H. Milne Edwards, 1852) <bold>B</bold> male (<abbrev xmlns:xlink="http://www.w3.org/1999/xlink" xlink:title="maximum carapace width" id="ABBRID0EGFBG" xlink:type="simple">CW</abbrev> 29.7 mm, <named-content xmlns:xlink="http://www.w3.org/1999/xlink" content-type="dwc:institutional_code" xlink:type="simple">ZRC</named-content> 1999.1107; Mayotte). <bold>A, B</bold> dorsal view <bold>C</bold> major cheliped.</p></caption><graphic xmlns:xlink="http://www.w3.org/1999/xlink" xlink:href="zookeys-747-041-g004.jpg" position="float" orientation="portrait" xlink:type="simple" id="oo_193962.jpg"/></fig><fig id="F5" position="float" orientation="portrait"><label>Figure 5.</label><caption><p>Right G1. <italic><tp:taxon-name><tp:taxon-name-part taxon-name-part-type="genus" reg="Tubuca">Tubuca</tp:taxon-name-part> <tp:taxon-name-part taxon-name-part-type="species" reg="alcocki">alcocki</tp:taxon-name-part></tp:taxon-name></italic> sp. n. <bold>A–D</bold> holotype (<abbrev xmlns:xlink="http://www.w3.org/1999/xlink" xlink:title="maximum carapace width" id="ABBRID0ENGBG" xlink:type="simple">CW</abbrev> 30.1 mm, <named-content xmlns:xlink="http://www.w3.org/1999/xlink" content-type="dwc:institutional_code" xlink:type="simple">ZRC</named-content> 2017.1278; Thailand) <bold>E–H</bold> <italic><tp:taxon-name><tp:taxon-name-part taxon-name-part-type="genus" reg="Tubuca">T.</tp:taxon-name-part> <tp:taxon-name-part taxon-name-part-type="species" reg="urvillei">urvillei</tp:taxon-name-part></tp:taxon-name></italic> (H. Milne Edwards, 1852), male (<abbrev xmlns:xlink="http://www.w3.org/1999/xlink" xlink:title="maximum carapace width" id="ABBRID0EDHBG" xlink:type="simple">CW</abbrev> 29.7 mm, <named-content xmlns:xlink="http://www.w3.org/1999/xlink" content-type="dwc:institutional_code" xlink:type="simple">ZRC</named-content> 1999.1107; Mayotte). <bold>A, E</bold> mesial view <bold>B, F</bold> mesial view of distal part <bold>C, G</bold> lateral view <bold>D, H</bold> lateral view of distal part. Scale bars: <bold>A, C, E, G</bold> 5.0 mm <bold>B, D, F, H</bold> 1.0 mm.</p></caption><graphic xmlns:xlink="http://www.w3.org/1999/xlink" xlink:href="zookeys-747-041-g005.jpg" position="float" orientation="portrait" xlink:type="simple" id="oo_193963.jpg"/></fig><fig id="F7" position="float" orientation="portrait"><label>Figure 7.</label><caption><p>Carapace morphology. <bold>A, C, E, G</bold> <italic><tp:taxon-name><tp:taxon-name-part taxon-name-part-type="genus" reg="Tubuca">Tubuca</tp:taxon-name-part> <tp:taxon-name-part taxon-name-part-type="species" reg="alcocki">alcocki</tp:taxon-name-part></tp:taxon-name></italic> sp. n., <bold>B, D, F, H</bold> <italic><tp:taxon-name><tp:taxon-name-part taxon-name-part-type="genus" reg="Tubuca">T.</tp:taxon-name-part> <tp:taxon-name-part taxon-name-part-type="species" reg="urvillei">urvillei</tp:taxon-name-part></tp:taxon-name></italic> (H. Milne Edwards, 1852). <bold>A</bold> holotype male (<abbrev xmlns:xlink="http://www.w3.org/1999/xlink" xlink:title="maximum carapace width" id="ABBRID0EWLBG" xlink:type="simple">CW</abbrev> 30.1 mm, <named-content xmlns:xlink="http://www.w3.org/1999/xlink" content-type="dwc:institutional_code" xlink:type="simple">ZRC</named-content> 2017.1278; Thailand) <bold>B</bold> male (<abbrev xmlns:xlink="http://www.w3.org/1999/xlink" xlink:title="maximum carapace width" id="ABBRID0EBMBG" xlink:type="simple">CW</abbrev> 34.9 mm, <abbrev xmlns:xlink="http://www.w3.org/1999/xlink" content-type="institution" xlink:title="National Chung Hsing University, Taichung, Taiwan" id="ABBRID0EFMBG" xlink:type="simple">NCHUZOOL</abbrev> 14895; Kenya) <bold>C</bold> male (<abbrev xmlns:xlink="http://www.w3.org/1999/xlink" xlink:title="maximum carapace width" id="ABBRID0EMMBG" xlink:type="simple">CW</abbrev> 29.5 mm, <abbrev xmlns:xlink="http://www.w3.org/1999/xlink" content-type="institution" xlink:title="National Chung Hsing University, Taichung, Taiwan" id="ABBRID0EQMBG" xlink:type="simple">NCHUZOOL</abbrev> 14896; Ranong, Thailand) <bold>D</bold> male (<abbrev xmlns:xlink="http://www.w3.org/1999/xlink" xlink:title="maximum carapace width" id="ABBRID0EXMBG" xlink:type="simple">CW</abbrev> 29.7 mm, <named-content xmlns:xlink="http://www.w3.org/1999/xlink" content-type="dwc:institutional_code" xlink:type="simple">ZRC</named-content> 1999.1107; Mayotte) <bold>E</bold> male (<abbrev xmlns:xlink="http://www.w3.org/1999/xlink" xlink:title="maximum carapace width" id="ABBRID0ECNBG" xlink:type="simple">CW</abbrev> 27.8 mm, <abbrev xmlns:xlink="http://www.w3.org/1999/xlink" content-type="institution" xlink:title="National Chung Hsing University, Taichung, Taiwan" id="ABBRID0EGNBG" xlink:type="simple">NCHUZOOL</abbrev> 14905; Thailand) <bold>F</bold> male (<abbrev xmlns:xlink="http://www.w3.org/1999/xlink" xlink:title="maximum carapace width" id="ABBRID0ENNBG" xlink:type="simple">CW</abbrev> 27.9 mm, <abbrev xmlns:xlink="http://www.w3.org/1999/xlink" content-type="institution" xlink:title="National Chung Hsing University, Taichung, Taiwan" id="ABBRID0ERNBG" xlink:type="simple">NCHUZOOL</abbrev> 14895; Kenya) <bold>G</bold> female (<abbrev xmlns:xlink="http://www.w3.org/1999/xlink" xlink:title="maximum carapace width" id="ABBRID0EYNBG" xlink:type="simple">CW</abbrev> 22.6 mm, <abbrev xmlns:xlink="http://www.w3.org/1999/xlink" content-type="institution" xlink:title="National Chung Hsing University, Taichung, Taiwan" id="ABBRID0E3NBG" xlink:type="simple">NCHUZOOL</abbrev> 14900; India) <bold>H</bold> female (<abbrev xmlns:xlink="http://www.w3.org/1999/xlink" xlink:title="maximum carapace width" id="ABBRID0EDOBG" xlink:type="simple">CW</abbrev> 22.9 mm, <named-content xmlns:xlink="http://www.w3.org/1999/xlink" content-type="dwc:institutional_code" xlink:type="simple">SMF</named-content> 19985; Kenya).</p></caption><graphic xmlns:xlink="http://www.w3.org/1999/xlink" xlink:href="zookeys-747-041-g007.jpg" position="float" orientation="portrait" xlink:type="simple" id="oo_193965.jpg"/></fig></tp:treatment-sec><ref-list><ref id="B34"><mixed-citation xmlns:xlink="http://www.w3.org/1999/xlink" xlink:type="simple">
          <person-group><name name-style="western"><surname>Krauss</surname><given-names>F</given-names></name></person-group> (<year>1843</year>) <source>Die Südafrikanischen Crustaceen. Eine Zusammenstellung aller bekannten <tp:taxon-name><tp:taxon-name-part taxon-name-part-type="class">Malacostraca</tp:taxon-name-part></tp:taxon-name>, Bemerkungen über deren Lebensweise und Geographische Verbreitung, nebst Beschreibung und Abbildung mehrer neuen Arten.</source> <publisher-name>Stuttgart</publisher-name>, <publisher-loc>E. Schweizerbartische Verlagsbuchhandlung</publisher-loc>, <size units="page">68 pp</size>. [4 pls]</mixed-citation></ref><ref id="B31"><mixed-citation xmlns:xlink="http://www.w3.org/1999/xlink" xlink:type="simple">
          <person-group><name name-style="western"><surname>Kingsley</surname><given-names>JS</given-names></name></person-group> (<year>1880</year>) <article-title>Carcinological notes, no. II. – Revision of the Gelasimi.</article-title> <source>Journal of the Academy of Natural Sciences of Philadelphia</source> <volume>1880</volume>: <fpage>135</fpage>–<lpage>155</lpage>.</mixed-citation></ref><ref id="B45"><mixed-citation xmlns:xlink="http://www.w3.org/1999/xlink" xlink:type="simple">
          <person-group><name name-style="western"><surname>Man</surname><given-names>JG De</given-names></name></person-group> (<year>1891</year>) <article-title>Carcinological studies in the Leyden Museum. No. 5.</article-title> <source>Notes from the Leyden Museum</source> <volume>13</volume>: <fpage>1</fpage>–<lpage>61</lpage>.</mixed-citation></ref><ref id="B53"><mixed-citation xmlns:xlink="http://www.w3.org/1999/xlink" xlink:type="simple">
          <person-group><name name-style="western"><surname>Ortmann</surname><given-names>AE</given-names></name></person-group> (<year>1894</year>) <article-title>Crustaceen.</article-title> In: <person-group><name name-style="western"><surname>Semon</surname><given-names>R</given-names></name></person-group> (<role>Ed.</role>) <issue-title>Zoologische Forschungsreisen in Australien und dem Malayischen Archipel. Denkschriften der Medicinisch-Naturwissenschaftlichen Geselschaft zu Jena.</issue-title> <source>Verlag von Gusta Fischer, Jena, Germany</source> <volume>8</volume>: <fpage>3</fpage>–<lpage>80</lpage>. <ext-link xlink:type="simple" ext-link-type="doi" xlink:href="10.5962/bhl.title.10506">https://doi.org/10.5962/bhl.title.10506</ext-link></mixed-citation></ref><ref id="B47"><mixed-citation xmlns:xlink="http://www.w3.org/1999/xlink" xlink:type="simple">
          <person-group><name name-style="western"><surname>Milne-Edwards</surname><given-names>A</given-names></name></person-group> (<year>1868</year>) <article-title>Description de quelques crustacés nouveaux provenant des voyages de M. Alfred Grandidier a Zanzibar et a Madagascar.</article-title> <source>Nouvelles Archives du Muséum d’Histoire Naturelle, Paris</source> <volume>4</volume>: <fpage>69</fpage>–<lpage>92</lpage>. [pls 19–21]</mixed-citation></ref><ref id="B23"><mixed-citation xmlns:xlink="http://www.w3.org/1999/xlink" xlink:type="simple">
          <person-group><name name-style="western"><surname>Hilgendorf</surname><given-names>F</given-names></name></person-group> (<year>1869</year>) <article-title>Crustaceen.</article-title> In: <person-group><name name-style="western"><surname>Decken</surname><given-names>BCCvd</given-names></name></person-group> (<role>Ed.</role>) <issue-title>Reisen in Ost-Afrika in den Jahren 1859–1865. C. F.</issue-title> <source>Winter’sche Verlagshandlung, Leipzig, Heidlberg</source> <volume>3</volume>: <fpage>67</fpage>–<lpage>116</lpage>, 147.</mixed-citation></ref><ref id="B24"><mixed-citation xmlns:xlink="http://www.w3.org/1999/xlink" xlink:type="simple">
          <person-group><name name-style="western"><surname>Hoffmann</surname><given-names>CK</given-names></name></person-group> (<year>1874</year>) <article-title>Crustacés et echinodermes de Madagascar et de l’ile de la Runion.</article-title> In: <person-group><name name-style="western"><surname>Pollen</surname><given-names>FPL</given-names></name><name name-style="western"><surname>Van Dam</surname><given-names>DC</given-names></name></person-group> (<role>Eds</role>) <issue-title>Recherches sur la Fauna de Madagascar et de ses dépendances, part 5.</issue-title> <source>E. J. Brill, Leiden</source>, <fpage>1</fpage>–<lpage>58</lpage>. [pls 1–10]</mixed-citation></ref><ref id="B44"><mixed-citation xmlns:xlink="http://www.w3.org/1999/xlink" xlink:type="simple">
          <person-group><name name-style="western"><surname>Man</surname><given-names>JG De</given-names></name></person-group> (<year>1880</year>) <article-title>On some species of <italic><tp:taxon-name><tp:taxon-name-part taxon-name-part-type="genus">Gelasimus</tp:taxon-name-part></tp:taxon-name></italic> Latr. and <italic><tp:taxon-name><tp:taxon-name-part taxon-name-part-type="genus">Macrophthalmus</tp:taxon-name-part></tp:taxon-name></italic> Latr.</article-title> <source>Notes from the Leyden Museum</source> <volume>2</volume>: <fpage>67</fpage>–<lpage>72</lpage>.</mixed-citation></ref><ref id="B39"><mixed-citation xmlns:xlink="http://www.w3.org/1999/xlink" xlink:type="simple">
          <person-group><name name-style="western"><surname>Lenz</surname><given-names>H</given-names></name><name name-style="western"><surname>Richters</surname><given-names>F</given-names></name></person-group> (<year>1881</year>) <article-title>Beitrag zur Krustaceenfauna von Madagascar.</article-title> <source>Abhandlungen der Senckenbergischen Naturforschenden Gesellschaft</source> <volume>12</volume>: <fpage>421</fpage>–<lpage>428</lpage>.</mixed-citation></ref><ref id="B56"><mixed-citation xmlns:xlink="http://www.w3.org/1999/xlink" xlink:type="simple">
          <person-group><name name-style="western"><surname>Pfeffer</surname><given-names>G</given-names></name></person-group> (<year>1889</year>) <article-title>Übersicht der von Herrn Dr. F. Stuhlmann in Ägypten, auf Sansibar und dem gegenüberliegenden Festlande gesammelten Reptilien, Amphibien, Fische, Mollusken und Krebse.</article-title> <source>Jahrbuch der Hamburgischen Wissenschaftlichen Anstalten</source> <volume>6</volume>: <fpage>1</fpage>–<lpage>36</lpage>.</mixed-citation></ref><ref id="B38"><mixed-citation xmlns:xlink="http://www.w3.org/1999/xlink" xlink:type="simple">
          <person-group><name name-style="western"><surname>Lenz</surname><given-names>H</given-names></name></person-group> (<year>1910</year>) Crustaceen von Madagaskar, Ostafrika und Ceylon. In: Voeltzkow A (Ed.) Reise in Ostafrkia in den Jahren 1903–1905 2: 539–576.</mixed-citation></ref><ref id="B74"><mixed-citation xmlns:xlink="http://www.w3.org/1999/xlink" xlink:type="simple">
          <person-group><name name-style="western"><surname>Stebbing</surname><given-names>TRR</given-names></name></person-group> (<year>1905</year>) <article-title>South African <tp:taxon-name><tp:taxon-name-part taxon-name-part-type="subphylum">Crustacea</tp:taxon-name-part></tp:taxon-name>. Part III.</article-title> <source>Marine Investigations in South Africa</source> <volume>4</volume>: <fpage>21</fpage>–<lpage>120</lpage>.</mixed-citation></ref><ref id="B75"><mixed-citation xmlns:xlink="http://www.w3.org/1999/xlink" xlink:type="simple">
          <person-group><name name-style="western"><surname>Stebbing</surname><given-names>TRR</given-names></name></person-group> (<year>1910</year>) <article-title>General catalogue of South African <tp:taxon-name><tp:taxon-name-part taxon-name-part-type="subphylum">Crustacea</tp:taxon-name-part></tp:taxon-name>. (Part V of S. A. <tp:taxon-name><tp:taxon-name-part taxon-name-part-type="subphylum">Crustacea</tp:taxon-name-part></tp:taxon-name>, for the marine investigations in South Africa).</article-title> <source>Annals of the South African Museum</source> <volume>6</volume>: <fpage>281</fpage>–<lpage>593</lpage>. [pls 15–22]</mixed-citation></ref><ref id="B76"><mixed-citation xmlns:xlink="http://www.w3.org/1999/xlink" xlink:type="simple">
          <person-group><name name-style="western"><surname>Stebbing</surname><given-names>TRR</given-names></name></person-group> (<year>1917</year>) South African <tp:taxon-name><tp:taxon-name-part taxon-name-part-type="subphylum">Crustacea</tp:taxon-name-part></tp:taxon-name> (Part IX. of S. A. <tp:taxon-name><tp:taxon-name-part taxon-name-part-type="subphylum">Crustacea</tp:taxon-name-part></tp:taxon-name>, for the Marine Investigations in South Africa). Annals of Durban Museum 2: 1–33, pls 1–6.</mixed-citation></ref><ref id="B42"><mixed-citation xmlns:xlink="http://www.w3.org/1999/xlink" xlink:type="simple">
          <person-group><name name-style="western"><surname>Maccagno</surname><given-names>T</given-names></name></person-group> (<year>1928</year>) <article-title>Crostacei decapodi. Le specie del genere <italic><tp:taxon-name><tp:taxon-name-part taxon-name-part-type="genus">Uca</tp:taxon-name-part></tp:taxon-name></italic> Leach conservate nel Regio Museo Zoologico di Torino. Bollettino dei Musei di Zoologia ed Anatomia comparata della R.</article-title> <source>Universit di Torino</source> <volume>41</volume>(<issue>11</issue>): <fpage>1</fpage>–<lpage>52</lpage>.</mixed-citation></ref><ref id="B2"><mixed-citation xmlns:xlink="http://www.w3.org/1999/xlink" xlink:type="simple">
          <person-group><name name-style="western"><surname>Barnard</surname><given-names>KH</given-names></name></person-group> (<year>1950</year>) <article-title>Descriptive catalogue of South African decapod <tp:taxon-name><tp:taxon-name-part taxon-name-part-type="subphylum">Crustacea</tp:taxon-name-part></tp:taxon-name>.</article-title> <source>Annals of the South African Museum</source> <volume>38</volume>: <fpage>1</fpage>–<lpage>837</lpage>.</mixed-citation></ref><ref id="B13"><mixed-citation xmlns:xlink="http://www.w3.org/1999/xlink" xlink:type="simple">
          <person-group><name name-style="western"><surname>Fourmanoir</surname><given-names>P</given-names></name></person-group> (<year>1954</year>) <article-title>Crabes de la côte ouest de Madagascar.</article-title> <source>Le Naturaliste Malgache</source> <volume>6</volume>: <fpage>1</fpage>–<lpage>16</lpage>.</mixed-citation></ref><ref id="B43"><mixed-citation xmlns:xlink="http://www.w3.org/1999/xlink" xlink:type="simple">
          <person-group><name name-style="western"><surname>Macnae</surname><given-names>W</given-names></name></person-group> (<year>1963</year>) <article-title>Mangrove swamps in South Africa.</article-title> <source>Journal of Ecology</source> <volume>51</volume>: <fpage>1</fpage>–<lpage>25</lpage>. <ext-link xlink:type="simple" ext-link-type="doi" xlink:href="10.2307/2257502">https://doi.org/10.2307/2257502</ext-link></mixed-citation></ref><ref id="B60"><mixed-citation xmlns:xlink="http://www.w3.org/1999/xlink" xlink:type="simple">
          <person-group><name name-style="western"><surname>Richmond</surname><given-names>MD</given-names></name></person-group> (<year>1997</year>) <source>A guide to the seashores of eastern Africa and the western Indian Ocean Islands.</source> <publisher-name>Sida/SAREC</publisher-name>, <publisher-loc>Stockholm, Sweden</publisher-loc>, <size units="page">448 pp</size>.</mixed-citation></ref><ref id="B9"><mixed-citation xmlns:xlink="http://www.w3.org/1999/xlink" xlink:type="simple">
          <person-group><name name-style="western"><surname>Crosnier</surname><given-names>A</given-names></name></person-group> (<year>1965</year>) <article-title>Crustacés Décapodes <tp:taxon-name><tp:taxon-name-part taxon-name-part-type="family">Grapsidae</tp:taxon-name-part></tp:taxon-name> et <tp:taxon-name><tp:taxon-name-part taxon-name-part-type="family">Ocypodidae</tp:taxon-name-part></tp:taxon-name>.</article-title> <source>Faune de Madagascar</source> <volume>18</volume>: <fpage>1</fpage>–<lpage>143</lpage>. [pls 1–11]</mixed-citation></ref><ref id="B29"><mixed-citation xmlns:xlink="http://www.w3.org/1999/xlink" xlink:type="simple">
          <person-group><name name-style="western"><surname>Kensley</surname><given-names>B</given-names></name></person-group> (<year>1981</year>) <article-title>On the zoogeography of southern African decapod <tp:taxon-name><tp:taxon-name-part taxon-name-part-type="subphylum">Crustacea</tp:taxon-name-part></tp:taxon-name>, with a distributional checklist of the species.</article-title> <source>Smithsonian Contributions to Zoology</source> <volume>338</volume>: <fpage>1</fpage>–<lpage>64</lpage>. <ext-link xlink:type="simple" ext-link-type="doi" xlink:href="10.5479/si.00810282.338">https://doi.org/10.5479/si.00810282.338</ext-link></mixed-citation></ref><ref id="B61"><mixed-citation xmlns:xlink="http://www.w3.org/1999/xlink" xlink:type="simple">
          <person-group><name name-style="western"><surname>Rosenberg</surname><given-names>MS</given-names></name></person-group> (<year>2001</year>) <article-title>The systematics and taxonomy of fiddler crabs: a phylogeny of the genus <italic><tp:taxon-name><tp:taxon-name-part taxon-name-part-type="genus">Uca</tp:taxon-name-part></tp:taxon-name></italic>.</article-title> <source>Journal of Crustacean Biology</source> <volume>21</volume>: <fpage>839</fpage>–<lpage>869</lpage>. <ext-link xlink:type="simple" ext-link-type="doi" xlink:href="10.1163/20021975-99990176">https://doi.org/10.1163/20021975-99990176</ext-link></mixed-citation></ref><ref id="B65"><mixed-citation xmlns:xlink="http://www.w3.org/1999/xlink" xlink:type="simple">
          <person-group><name name-style="western"><surname>Serbino</surname><given-names>NMB</given-names></name></person-group> (<year>2008</year>) <article-title>Descrição do primeiro estágio larval de <italic><tp:taxon-name><tp:taxon-name-part taxon-name-part-type="genus">Uca</tp:taxon-name-part> <tp:taxon-name-part taxon-name-part-type="species">urvillei</tp:taxon-name-part></tp:taxon-name></italic> (H. Milne Edwards, 1852) (<tp:taxon-name><tp:taxon-name-part taxon-name-part-type="infraorder">Brachyura</tp:taxon-name-part></tp:taxon-name>: <tp:taxon-name><tp:taxon-name-part taxon-name-part-type="family">Ocypodidae</tp:taxon-name-part></tp:taxon-name>).</article-title> <source>Revista Inter Texto</source> <volume>1</volume>: <fpage>62</fpage>–<lpage>72</lpage>.</mixed-citation></ref><ref id="B4"><mixed-citation xmlns:xlink="http://www.w3.org/1999/xlink" xlink:type="simple">
          <person-group><name name-style="western"><surname>Bott</surname><given-names>R</given-names></name></person-group> (<year>1973</year>) <article-title>Die verwandtschaftlichen Beziehungen der <italic><tp:taxon-name><tp:taxon-name-part taxon-name-part-type="genus">Uca</tp:taxon-name-part></tp:taxon-name></italic>-Arten.</article-title> <source>Senckenbergiana Biologica</source> <volume>54</volume>: <fpage>315</fpage>–<lpage>325</lpage>.</mixed-citation></ref><ref id="B69"><mixed-citation xmlns:xlink="http://www.w3.org/1999/xlink" xlink:type="simple">
          <person-group><name name-style="western"><surname>Shih</surname><given-names>HT</given-names></name><name name-style="western"><surname>Ng</surname><given-names>PKL</given-names></name><name name-style="western"><surname>Davie</surname><given-names>PJF</given-names></name><name name-style="western"><surname>Schubart</surname><given-names>CD</given-names></name><name name-style="western"><surname>Türkay</surname><given-names>M</given-names></name><name name-style="western"><surname>Naderloo</surname><given-names>R</given-names></name><name name-style="western"><surname>Jones</surname><given-names>DS</given-names></name><name name-style="western"><surname>Liu</surname><given-names>MY</given-names></name></person-group> (<year>2016</year>) <article-title>Systematics of the family <tp:taxon-name><tp:taxon-name-part taxon-name-part-type="family">Ocypodidae</tp:taxon-name-part></tp:taxon-name> Rafinesque, 1815 (<tp:taxon-name><tp:taxon-name-part taxon-name-part-type="subphylum">Crustacea</tp:taxon-name-part></tp:taxon-name>: <tp:taxon-name><tp:taxon-name-part taxon-name-part-type="infraorder">Brachyura</tp:taxon-name-part></tp:taxon-name>), based on phylogenetic relationships, with a reorganization of subfamily rankings and a review of the taxonomic status of <italic><tp:taxon-name><tp:taxon-name-part taxon-name-part-type="genus">Uca</tp:taxon-name-part></tp:taxon-name></italic> Leach, 1814, sensu lato and its subgenera.</article-title> <source>Raffles Bulletin of Zoology</source> <volume>64</volume>: <fpage>139</fpage>–<lpage>175</lpage>.</mixed-citation></ref><ref id="B22"><mixed-citation xmlns:xlink="http://www.w3.org/1999/xlink" xlink:type="simple">
          <person-group><name name-style="western"><surname>Hartnoll</surname><given-names>RG</given-names></name></person-group> (<year>1975</year>) <article-title>The <tp:taxon-name><tp:taxon-name-part taxon-name-part-type="family">Grapsidae</tp:taxon-name-part></tp:taxon-name> and <tp:taxon-name><tp:taxon-name-part taxon-name-part-type="family">Ocypodidae</tp:taxon-name-part></tp:taxon-name> (<tp:taxon-name><tp:taxon-name-part taxon-name-part-type="order">Decapoda</tp:taxon-name-part></tp:taxon-name>: <tp:taxon-name><tp:taxon-name-part taxon-name-part-type="infraorder">Brachyura</tp:taxon-name-part></tp:taxon-name>) of Tanzania.</article-title> <source>Journal of Zoology</source> <volume>177</volume>: <fpage>305</fpage>–<lpage>328</lpage>. <ext-link xlink:type="simple" ext-link-type="doi" xlink:href="10.1111/j.1469-7998.1975.tb02235.x">https://doi.org/10.1111/j.1469-7998.1975.tb02235.x</ext-link></mixed-citation></ref><ref id="B8"><mixed-citation xmlns:xlink="http://www.w3.org/1999/xlink" xlink:type="simple">
          <person-group><name name-style="western"><surname>Crane</surname><given-names>J</given-names></name></person-group> (<year>1975</year>) <source>Fiddler crabs of the world (<tp:taxon-name><tp:taxon-name-part taxon-name-part-type="family">Ocypodidae</tp:taxon-name-part></tp:taxon-name>: genus <italic><tp:taxon-name><tp:taxon-name-part taxon-name-part-type="genus">Uca</tp:taxon-name-part></tp:taxon-name></italic>).</source> <publisher-name>Princeton University Press</publisher-name>, <publisher-loc>Princeton, New Jersey</publisher-loc>, <size units="page">736 pp</size>.</mixed-citation></ref><ref id="B80"><mixed-citation xmlns:xlink="http://www.w3.org/1999/xlink" xlink:type="simple">
          <person-group><name name-style="western"><surname>Vannini</surname><given-names>M</given-names></name><name name-style="western"><surname>Valmori</surname><given-names>P</given-names></name></person-group> (<year>1981</year>) <article-title>Researches on the coast of Somalia. The shore and dune of Sar Uanle. 31. <tp:taxon-name><tp:taxon-name-part taxon-name-part-type="family">Ocypodidae</tp:taxon-name-part></tp:taxon-name> and <tp:taxon-name><tp:taxon-name-part taxon-name-part-type="family">Gecarcinidae</tp:taxon-name-part></tp:taxon-name> (<tp:taxon-name><tp:taxon-name-part taxon-name-part-type="order">Decapoda</tp:taxon-name-part></tp:taxon-name> <tp:taxon-name><tp:taxon-name-part taxon-name-part-type="infraorder">Brachyura</tp:taxon-name-part></tp:taxon-name>). Monitore Zoologico Italiano (N. S.</article-title> <source>)</source> <volume>14</volume>: <fpage>199</fpage>–<lpage>226</lpage>.</mixed-citation></ref><ref id="B5"><mixed-citation xmlns:xlink="http://www.w3.org/1999/xlink" xlink:type="simple">
          <person-group><name name-style="western"><surname>Bouchard</surname><given-names>JM</given-names></name><name name-style="western"><surname>Poupin</surname><given-names>J</given-names></name><name name-style="western"><surname>Cleva</surname><given-names>R</given-names></name><name name-style="western"><surname>Dumas</surname><given-names>J</given-names></name><name name-style="western"><surname>Dinhut</surname><given-names>V</given-names></name></person-group> (<year>2013</year>) <article-title>Land, mangrove and freshwater decapod crustaceans of Mayotte region (<tp:taxon-name><tp:taxon-name-part taxon-name-part-type="subphylum">Crustacea</tp:taxon-name-part></tp:taxon-name> <tp:taxon-name><tp:taxon-name-part taxon-name-part-type="order">Decapoda</tp:taxon-name-part></tp:taxon-name>).</article-title> <source>Atoll Research Bulletin</source> <volume>592</volume>: <fpage>1</fpage>–<lpage>60</lpage>. <ext-link xlink:type="simple" ext-link-type="doi" xlink:href="10.5479/si.00775630.592">https://doi.org/10.5479/si.00775630.592</ext-link></mixed-citation></ref><ref id="B55"><mixed-citation xmlns:xlink="http://www.w3.org/1999/xlink" xlink:type="simple">
          <person-group><name name-style="western"><surname>Peer</surname><given-names>N</given-names></name><name name-style="western"><surname>Perissinotto</surname><given-names>R</given-names></name><name name-style="western"><surname>Taylor</surname><given-names>RH</given-names></name><name name-style="western"><surname>Miranda</surname><given-names>NAF</given-names></name></person-group> (<year>2014</year>) <article-title>Temporal variations in the diversity of true crabs (<tp:taxon-name><tp:taxon-name-part taxon-name-part-type="subphylum">Crustacea</tp:taxon-name-part></tp:taxon-name>: <tp:taxon-name><tp:taxon-name-part taxon-name-part-type="infraorder">Brachyura</tp:taxon-name-part></tp:taxon-name>) in the St Lucia Estuary, South Africa.</article-title> <source>African Invertebrates</source> <volume>55</volume>(<issue>1</issue>): <fpage>39</fpage>–<lpage>65</lpage>. <ext-link xlink:type="simple" ext-link-type="doi" xlink:href="10.5733/afin.055.0103">https://doi.org/10.5733/afin.055.0103</ext-link></mixed-citation></ref><ref id="B40"><mixed-citation xmlns:xlink="http://www.w3.org/1999/xlink" xlink:type="simple">
          <person-group><name name-style="western"><surname>Litulo</surname><given-names>C</given-names></name></person-group> (<year>2005</year>) <article-title>Population structure and reproductive biology of the fiddler crab <italic><tp:taxon-name><tp:taxon-name-part taxon-name-part-type="genus">Uca</tp:taxon-name-part> <tp:taxon-name-part taxon-name-part-type="species">urvillei</tp:taxon-name-part></tp:taxon-name></italic> (<tp:taxon-name><tp:taxon-name-part taxon-name-part-type="infraorder">Brachyura</tp:taxon-name-part></tp:taxon-name>: <tp:taxon-name><tp:taxon-name-part taxon-name-part-type="family">Ocypodidae</tp:taxon-name-part></tp:taxon-name>) in Maputo Bay (south Mozambique).</article-title> <source>Journal of Natural History</source> <volume>39</volume>: <fpage>2307</fpage>–<lpage>2318</lpage>. <ext-link xlink:type="simple" ext-link-type="doi" xlink:href="10.1080/00222930502005688">https://doi.org/10.1080/00222930502005688</ext-link></mixed-citation></ref><ref id="B35"><mixed-citation xmlns:xlink="http://www.w3.org/1999/xlink" xlink:type="simple">
          <person-group><name name-style="western"><surname>Krishnan</surname><given-names>S</given-names></name></person-group> (<year>1992</year>) <article-title>Distribution of fiddlers in India.</article-title> <source>Records of the Zoological Survey of India</source> <volume>91</volume>: <fpage>471</fpage>–<lpage>474</lpage>.</mixed-citation></ref><ref id="B25"><mixed-citation xmlns:xlink="http://www.w3.org/1999/xlink" xlink:type="simple">
          <person-group><name name-style="western"><surname>Hogarth</surname><given-names>PJ</given-names></name></person-group> (<year>1986</year>) <article-title>Occurrence of <tp:taxon-name><tp:taxon-name-part taxon-name-part-type="genus">Uca</tp:taxon-name-part> (<tp:taxon-name-part taxon-name-part-type="subgenus">Deltuca</tp:taxon-name-part>) <tp:taxon-name-part taxon-name-part-type="species">urvillei</tp:taxon-name-part></tp:taxon-name> (H. Milne Edwards, 1852) in the Saudi Red Sea (<tp:taxon-name><tp:taxon-name-part taxon-name-part-type="order">Decapoda</tp:taxon-name-part></tp:taxon-name>, <tp:taxon-name><tp:taxon-name-part taxon-name-part-type="family">Ocypodidae</tp:taxon-name-part></tp:taxon-name>).</article-title> <source>Crustaceana</source> <volume>51</volume>: <fpage>222</fpage>–<lpage>223</lpage>. <ext-link xlink:type="simple" ext-link-type="doi" xlink:href="10.1163/156854086X00737">https://doi.org/10.1163/156854086X00737</ext-link></mixed-citation></ref><ref id="B57"><mixed-citation xmlns:xlink="http://www.w3.org/1999/xlink" xlink:type="simple">
          <person-group><name name-style="western"><surname>Price</surname><given-names>ARG</given-names></name><name name-style="western"><surname>Medley</surname><given-names>PAH</given-names></name><name name-style="western"><surname>McDowall</surname><given-names>RJ</given-names></name><name name-style="western"><surname>Dawson-Shepherd</surname><given-names>AR</given-names></name><name name-style="western"><surname>Hogarth</surname><given-names>PJ</given-names></name><name name-style="western"><surname>Ormond</surname><given-names>RFG</given-names></name></person-group> (<year>1987</year>) <article-title>Aspects of mangal ecology along the Red Sea coast of Saudi Arabia.</article-title> <source>Journal of Natural History</source> <volume>21</volume>: <fpage>449</fpage>–<lpage>464</lpage>. <ext-link xlink:type="simple" ext-link-type="doi" xlink:href="10.1080/00222938700771121">https://doi.org/10.1080/00222938700771121</ext-link></mixed-citation></ref><ref id="B1"><mixed-citation xmlns:xlink="http://www.w3.org/1999/xlink" xlink:type="simple">
          <person-group><name name-style="western"><surname>Alcock</surname><given-names>A</given-names></name></person-group> (<year>1900</year>) <article-title>Materials for a carcinological fauna of India. No. 6. The <tp:taxon-name><tp:taxon-name-part taxon-name-part-type="infraorder">Brachyura</tp:taxon-name-part></tp:taxon-name> Catometopa or <tp:taxon-name><tp:taxon-name-part taxon-name-part-type="superfamily">Grapsoidea</tp:taxon-name-part></tp:taxon-name>.</article-title> <source>Journal of the Asiatic Society of Bengal</source> <volume>69</volume>: <fpage>279</fpage>–<lpage>456</lpage>.</mixed-citation></ref><ref id="B41"><mixed-citation xmlns:xlink="http://www.w3.org/1999/xlink" xlink:type="simple">
          <person-group><name name-style="western"><surname>Lundoer</surname><given-names>S</given-names></name></person-group> (<year>1974</year>) <article-title>A checklist of the marine <tp:taxon-name><tp:taxon-name-part taxon-name-part-type="infraorder">Brachyura</tp:taxon-name-part></tp:taxon-name> in the reference collection at PMBC, Thailand.</article-title> <source>Phuket Marine Biological Center Research Bulletin</source> <volume>4</volume>: <fpage>3</fpage>–<lpage>11</lpage>.</mixed-citation></ref><ref id="B19"><mixed-citation xmlns:xlink="http://www.w3.org/1999/xlink" xlink:type="simple">
          <person-group><name name-style="western"><surname>Frith</surname><given-names>DW</given-names></name><name name-style="western"><surname>Tantanasiriwong</surname><given-names>R</given-names></name><name name-style="western"><surname>Bhatia</surname><given-names>O</given-names></name></person-group> (<year>1976</year>) <article-title>Zonation of macrofauna on a mangrove shore, Phuket Island.</article-title> <source>Phuket Marine Biological Center Research Bulletin</source> <volume>10</volume>: <fpage>1</fpage>–<lpage>37</lpage>.</mixed-citation></ref><ref id="B16"><mixed-citation xmlns:xlink="http://www.w3.org/1999/xlink" xlink:type="simple">
          <person-group><name name-style="western"><surname>Frith</surname><given-names>DW</given-names></name><name name-style="western"><surname>Frith</surname><given-names>CB</given-names></name></person-group> (<year>1977a</year>) <article-title>Range extensions of fiddler crabs (<tp:taxon-name><tp:taxon-name-part taxon-name-part-type="order">Decapoda</tp:taxon-name-part></tp:taxon-name>, <tp:taxon-name><tp:taxon-name-part taxon-name-part-type="infraorder">Brachyura</tp:taxon-name-part></tp:taxon-name>, <tp:taxon-name><tp:taxon-name-part taxon-name-part-type="family">Ocypodidae</tp:taxon-name-part></tp:taxon-name>) in the north-western Malay Peninsula area.</article-title> <source>Crustaceana</source> <volume>32</volume>: <fpage>100</fpage>–<lpage>102</lpage>. <ext-link xlink:type="simple" ext-link-type="doi" xlink:href="10.1163/156854077X00944">https://doi.org/10.1163/156854077X00944</ext-link></mixed-citation></ref><ref id="B18"><mixed-citation xmlns:xlink="http://www.w3.org/1999/xlink" xlink:type="simple">
          <person-group><name name-style="western"><surname>Frith</surname><given-names>DW</given-names></name><name name-style="western"><surname>Frith</surname><given-names>CB</given-names></name></person-group> (<year>1978</year>) <article-title>Notes on the ecology of fiddler crab populations (<tp:taxon-name><tp:taxon-name-part taxon-name-part-type="family">Ocypodidae</tp:taxon-name-part></tp:taxon-name>: genus <italic><tp:taxon-name><tp:taxon-name-part taxon-name-part-type="genus">Uca</tp:taxon-name-part></tp:taxon-name></italic>) on Phuket, Surin Nua and Yao Yai Islands, western peninsular Thailand.</article-title> <source>Phuket Marine Biological Center Research Bulletin</source> <volume>25</volume>: <fpage>1</fpage>–<lpage>13</lpage>.</mixed-citation></ref><ref id="B14"><mixed-citation xmlns:xlink="http://www.w3.org/1999/xlink" xlink:type="simple">
          <person-group><name name-style="western"><surname>Frith</surname><given-names>DW</given-names></name><name name-style="western"><surname>Brunenmeister</surname><given-names>S</given-names></name></person-group> (<year>1980</year>) <article-title>Ecological and population studies of fiddler crabs (<tp:taxon-name><tp:taxon-name-part taxon-name-part-type="family">Ocypodidae</tp:taxon-name-part></tp:taxon-name>, genus <italic><tp:taxon-name><tp:taxon-name-part taxon-name-part-type="genus">Uca</tp:taxon-name-part></tp:taxon-name></italic>) on a mangrove shore at Phuket Island, western Peninsular Thailand.</article-title> <source>Crustaceana</source> <volume>39</volume>: <fpage>157</fpage>–<lpage>184</lpage>. <ext-link xlink:type="simple" ext-link-type="doi" xlink:href="10.1163/156854080X00067">https://doi.org/10.1163/156854080X00067</ext-link></mixed-citation></ref><ref id="B15"><mixed-citation xmlns:xlink="http://www.w3.org/1999/xlink" xlink:type="simple">
          <person-group><name name-style="western"><surname>Frith</surname><given-names>DW</given-names></name><name name-style="western"><surname>Brunenmeister</surname><given-names>S</given-names></name></person-group> (<year>1983</year>) <article-title>Fiddler crab (<tp:taxon-name><tp:taxon-name-part taxon-name-part-type="family">Ocypodidae</tp:taxon-name-part></tp:taxon-name>: genus <italic><tp:taxon-name><tp:taxon-name-part taxon-name-part-type="genus">Uca</tp:taxon-name-part></tp:taxon-name></italic>) size, allometry and male major chela handedness and morphism on a Thailand mangrove shore.</article-title> <source>Phuket Marine Biological Center Research Bulletin</source> <volume>29</volume>: <fpage>1</fpage>–<lpage>15</lpage>.</mixed-citation></ref><ref id="B28"><mixed-citation xmlns:xlink="http://www.w3.org/1999/xlink" xlink:type="simple">
          <person-group><name name-style="western"><surname>Jaroensutasinee</surname><given-names>M</given-names></name><name name-style="western"><surname>Kaenphet</surname><given-names>A</given-names></name><name name-style="western"><surname>Jaroensutasinee</surname><given-names>K</given-names></name></person-group> (<year>2003</year>) Geographic variation in morphology population density adult sex ratio in nine species of fiddler crabs in southern Thailand. 29<sup>th</sup> Congress on Science &amp; Technology of Thailand, 1–3.</mixed-citation></ref><ref id="B27"><mixed-citation xmlns:xlink="http://www.w3.org/1999/xlink" xlink:type="simple">
          <person-group><name name-style="western"><surname>Jaroensutasinee</surname><given-names>M</given-names></name><name name-style="western"><surname>Jaroensutasinee</surname><given-names>K</given-names></name></person-group> (<year>2004</year>) <article-title>Morphology, density, and sex ratio of fiddler crabs from southern Thailand (<tp:taxon-name><tp:taxon-name-part taxon-name-part-type="order">Decapoda</tp:taxon-name-part></tp:taxon-name>, <tp:taxon-name><tp:taxon-name-part taxon-name-part-type="infraorder">Brachyura</tp:taxon-name-part></tp:taxon-name>, <tp:taxon-name><tp:taxon-name-part taxon-name-part-type="family">Ocypodidae</tp:taxon-name-part></tp:taxon-name>).</article-title> <source>Crustaceana</source> <volume>77</volume>: <fpage>533</fpage>–<lpage>551</lpage>. <ext-link xlink:type="simple" ext-link-type="doi" xlink:href="10.1163/1568540041718000">https://doi.org/10.1163/1568540041718000</ext-link></mixed-citation></ref></ref-list></tp:taxon-treatment>
