# Supplementary material for: Tubuca alcocki, a new pseudocryptic species of fiddler crab from the Indian Ocean, sister to the southeastern African T. urvillei (H. Milne Edwards, 1852) (Crustacea, Decapoda, Brachyura, Ocypodidae)
Source: Zookeys. 2018 Mar 29;(747):41–62. doi: 10.3897/zookeys.747.23468 (PMC5904522; doi:10.3897/zookeys.747.23468)
Supplement: XML Treatment for Tubuca alcocki [file zookeys.747.23468-treatment2.xml]

<!DOCTYPE tp:taxon-treatment
  PUBLIC "-//TaxonX//DTD Taxonomic Treatment Publishing DTD v0 20100105//EN" "tax-treatment-NSO.dtd">
<tp:taxon-treatment xmlns:tp="http://www.plazi.org/taxpub"><tp:treatment-meta><kwd-group><label>Taxon classification</label><kwd><named-content xmlns:xlink="http://www.w3.org/1999/xlink" content-type="kingdom">Animalia</named-content></kwd><kwd><named-content xmlns:xlink="http://www.w3.org/1999/xlink" content-type="order">Decapoda</named-content></kwd><kwd><named-content xmlns:xlink="http://www.w3.org/1999/xlink" content-type="family">Ocypodidae</named-content></kwd></kwd-group><mixed-citation publication-type="journal"><person-group><name><surname>Shih</surname><given-names>Hsi-Te</given-names></name><name><surname>Chan</surname><given-names>Benny K.K.</given-names></name><name><surname>Ng</surname><given-names>Peter K.L.</given-names></name></person-group><article-title>
          <italic><tp:taxon-name><tp:taxon-name-part taxon-name-part-type="genus" reg="Tubuca">Tubuca</tp:taxon-name-part> <tp:taxon-name-part taxon-name-part-type="species" reg="alcocki">alcocki</tp:taxon-name-part></tp:taxon-name></italic>, a new pseudocryptic species of fiddler crab from the Indian Ocean, sister to the southeastern African <italic><tp:taxon-name><tp:taxon-name-part taxon-name-part-type="genus" reg="Tubuca">T.</tp:taxon-name-part> <tp:taxon-name-part taxon-name-part-type="species" reg="urvillei">urvillei</tp:taxon-name-part></tp:taxon-name></italic> (H. Milne Edwards, 1852) (<tp:taxon-name><tp:taxon-name-part taxon-name-part-type="subphylum">Crustacea</tp:taxon-name-part></tp:taxon-name>, <tp:taxon-name><tp:taxon-name-part taxon-name-part-type="order">Decapoda</tp:taxon-name-part></tp:taxon-name>, <tp:taxon-name><tp:taxon-name-part taxon-name-part-type="infraorder">Brachyura</tp:taxon-name-part></tp:taxon-name>, <tp:taxon-name><tp:taxon-name-part taxon-name-part-type="family">Ocypodidae</tp:taxon-name-part></tp:taxon-name>)</article-title><source>Zookeys</source><day>29</day><month>3</month><year>2018</year><volume>2018</volume><issue>747</issue><fpage>41</fpage><lpage>62</lpage><pub-id pub-id-type="doi">10.3897/zookeys.747.23468</pub-id></mixed-citation></tp:treatment-meta><tp:nomenclature><tp:taxon-name>
              <tp:taxon-name-part taxon-name-part-type="genus" reg="Tubuca">Tubuca</tp:taxon-name-part>
              <tp:taxon-name-part taxon-name-part-type="species" reg="alcocki">alcocki</tp:taxon-name-part>
              <object-id xmlns:xlink="http://www.w3.org/1999/xlink" content-type="zoobank" xlink:type="simple">http://zoobank.org/0912FA92-20A2-424F-82C0-A337A20A4494</object-id>
            </tp:taxon-name><tp:taxon-status xmlns:xlink="http://www.w3.org/1999/xlink" xlink:type="simple">sp. n.</tp:taxon-status><xref ref-type="fig" rid="F3">Figures 3</xref><xref ref-type="fig" rid="F4">, 4A, C</xref><xref ref-type="fig" rid="F5">, 5A–D</xref><xref ref-type="fig" rid="F6">, 6</xref><xref ref-type="fig" rid="F7">, 7A, C, E, G</xref><!--PageBreak--><tp:nomenclature-citation-list><tp:nomenclature-citation><tp:taxon-name>
                  <tp:taxon-name-part taxon-name-part-type="genus" reg="Gelasimus">Gelasimus</tp:taxon-name-part> <tp:taxon-name-part taxon-name-part-type="species" reg="Dussumieri">Dussumieri</tp:taxon-name-part></tp:taxon-name><comment>H. Milne Edwards, 1852: 148, pl. 4(12) [part; Malabar, India]; <xref ref-type="bibr" rid="B31">Kingsley 1880</xref>: 145 [part; list]; <xref ref-type="bibr" rid="B6">Chandy 1973</xref>: 402 [Gulf of Kutch, W India] (not <tp:taxon-name><tp:taxon-name-part taxon-name-part-type="genus" reg="Gelasimus">Gelasimus</tp:taxon-name-part> <tp:taxon-name-part taxon-name-part-type="species" reg="dussumieri">dussumieri</tp:taxon-name-part></tp:taxon-name> H. Milne Edwards, 1852 sensu stricto).</comment></tp:nomenclature-citation><tp:nomenclature-citation><tp:taxon-name>
                  <tp:taxon-name-part taxon-name-part-type="genus" reg="Gelasimus">Gelasimus</tp:taxon-name-part> <tp:taxon-name-part taxon-name-part-type="species" reg="acutus">acutus</tp:taxon-name-part></tp:taxon-name><comment>– <xref ref-type="bibr" rid="B1">Alcock 1900</xref>: 360–361 [Sunderbunds, Mergui; Andamans; Karachi] (not <tp:taxon-name><tp:taxon-name-part taxon-name-part-type="genus" reg="Gelasimus">Gelasimus</tp:taxon-name-part> <tp:taxon-name-part taxon-name-part-type="species" reg="acutus">acutus</tp:taxon-name-part></tp:taxon-name> Stimpson, 1858).</comment></tp:nomenclature-citation><tp:nomenclature-citation><tp:taxon-name>
                  <tp:taxon-name-part taxon-name-part-type="genus" reg="Gelasimus">Gelasimus</tp:taxon-name-part> <tp:taxon-name-part taxon-name-part-type="species" reg="Urvillei">Urvillei</tp:taxon-name-part></tp:taxon-name><comment>– <xref ref-type="bibr" rid="B1">Alcock 1900</xref>: 362–363 [Nicobars; Madras; Karachi] (not <tp:taxon-name><tp:taxon-name-part taxon-name-part-type="genus" reg="Gelasimus">Gelasimus</tp:taxon-name-part> <tp:taxon-name-part taxon-name-part-type="species" reg="urvillei">urvillei</tp:taxon-name-part></tp:taxon-name> H. Milne Edwards, 1852).</comment></tp:nomenclature-citation><tp:nomenclature-citation><!--PageBreak--><tp:taxon-name>
                    <tp:taxon-name-part taxon-name-part-type="genus" reg="Uca">Uca</tp:taxon-name-part> <tp:taxon-name-part taxon-name-part-type="species" reg="angustifrons">angustifrons</tp:taxon-name-part></tp:taxon-name><comment>
                   – <xref ref-type="bibr" rid="B41">Lundoer 1974</xref>: 8 [Phuket, SW Thailand]; <xref ref-type="bibr" rid="B50">Ng and Davie 2002</xref>: 378 [list; Phuket, SW Thailand] (not <tp:taxon-name><tp:taxon-name-part taxon-name-part-type="genus" reg="Gelasimus">Gelasimus</tp:taxon-name-part> <tp:taxon-name-part taxon-name-part-type="species" reg="signatus">signatus</tp:taxon-name-part> <tp:taxon-name-part taxon-name-part-type="infraspecific-rank">var.</tp:taxon-name-part> <tp:taxon-name-part taxon-name-part-type="variety" reg="angustifrons">angustifrons</tp:taxon-name-part></tp:taxon-name> De Man, 1892 = <tp:taxon-name><tp:taxon-name-part taxon-name-part-type="genus" reg="Tubuca">Tubuca</tp:taxon-name-part> <tp:taxon-name-part taxon-name-part-type="species" reg="bellator">bellator</tp:taxon-name-part></tp:taxon-name> (White, 1847)). </comment></tp:nomenclature-citation><tp:nomenclature-citation><tp:taxon-name>
                  <tp:taxon-name-part taxon-name-part-type="genus" reg="Uca">Uca</tp:taxon-name-part> (<tp:taxon-name-part taxon-name-part-type="subgenus" reg="Deltuca">Deltuca</tp:taxon-name-part>)</tp:taxon-name><comment>[<italic>coarctata</italic>] <tp:taxon-name><tp:taxon-name-part taxon-name-part-type="genus" reg="Uca"/><tp:taxon-name-part taxon-name-part-type="subgenus" reg="Deltuca"/><tp:taxon-name-part taxon-name-part-type="species" reg="urvillei">urvillei</tp:taxon-name-part></tp:taxon-name> – <xref ref-type="bibr" rid="B8">Crane 1975</xref>: 35, 58–61, figs 8B, 9E, pl. 9C, D [part, Pakistan to southern India]; <xref ref-type="bibr" rid="B16">Frith and Frith 1977a</xref>: 100–101 [Phuket, SW Thailand] (not <tp:taxon-name><tp:taxon-name-part taxon-name-part-type="genus" reg="Gelasimus">Gelasimus</tp:taxon-name-part> <tp:taxon-name-part taxon-name-part-type="species" reg="urvillei">urvillei</tp:taxon-name-part></tp:taxon-name> H. Milne Edwards, 1852).</comment></tp:nomenclature-citation><tp:nomenclature-citation><tp:taxon-name>
                  <tp:taxon-name-part taxon-name-part-type="genus" reg="Uca">Uca</tp:taxon-name-part> <tp:taxon-name-part taxon-name-part-type="species" reg="urvillei">urvillei</tp:taxon-name-part></tp:taxon-name><comment>– <xref ref-type="bibr" rid="B19">Frith et al. 1976</xref>: 14, 19, 23–24, 28 [Phuket, SW Thailand]; <xref ref-type="bibr" rid="B77">Tirmizi and Ghani 1996</xref>: 103–105, fig. 39 [Pakistan]; <xref ref-type="bibr" rid="B28">Jaroensutasinee et al. 2003</xref>: 1–3 [W Thailand]; <xref ref-type="bibr" rid="B27">Jaroensutasinee and Jaroensutasinee 2004</xref>: 534, 538, 540–548 [W Thailand]; <xref ref-type="bibr" rid="B49">Naiyanetr 2007</xref>: 133 [list; Thailand]; <xref ref-type="bibr" rid="B62">Saher 2008</xref>: 21–22, fig. 2.2, pl. 2.1 [Pakistan]; <xref ref-type="bibr" rid="B12">Dev Roy and Nandi 2012</xref>: 218 [Nicobar, India]; <xref ref-type="bibr" rid="B26">Hossain 2015</xref>: 203, 1 unnumbered fig. [Bangladesh]; <xref ref-type="bibr" rid="B52">Odhano et al. 2015</xref>: 170–171, figs 1–2 [Pakistan] (not <tp:taxon-name><tp:taxon-name-part taxon-name-part-type="genus" reg="Gelasimus">Gelasimus</tp:taxon-name-part> <tp:taxon-name-part taxon-name-part-type="species" reg="urvillei">urvillei</tp:taxon-name-part></tp:taxon-name> H. Milne Edwards, 1852).</comment></tp:nomenclature-citation><tp:nomenclature-citation><tp:taxon-name>
                  <tp:taxon-name-part taxon-name-part-type="genus" reg="Uca">Uca</tp:taxon-name-part> (<tp:taxon-name-part taxon-name-part-type="subgenus" reg="Deltuca">Deltuca</tp:taxon-name-part>) <tp:taxon-name-part taxon-name-part-type="species" reg="urvillei">urvillei</tp:taxon-name-part></tp:taxon-name><comment>– <xref ref-type="bibr" rid="B25">Hogarth 1986</xref>: 222–223 [Red Sea]; <xref ref-type="bibr" rid="B57">Price et al. 1987</xref>: 456, 464 [Red Sea]; <xref ref-type="bibr" rid="B35">Krishnan 1992</xref>: 471–472 [Bombay, India] (not <tp:taxon-name><tp:taxon-name-part taxon-name-part-type="genus" reg="Gelasimus">Gelasimus</tp:taxon-name-part> <tp:taxon-name-part taxon-name-part-type="species" reg="urvillei">urvillei</tp:taxon-name-part></tp:taxon-name> H. Milne Edwards, 1852).</comment></tp:nomenclature-citation><tp:nomenclature-citation><tp:taxon-name>
                  <tp:taxon-name-part taxon-name-part-type="genus" reg="Uca">Uca</tp:taxon-name-part> (<tp:taxon-name-part taxon-name-part-type="subgenus" reg="Deltuca">Deltuca</tp:taxon-name-part>) <tp:taxon-name-part taxon-name-part-type="species" reg="dussumieri">dussumieri</tp:taxon-name-part></tp:taxon-name><comment>– <xref ref-type="bibr" rid="B35">Krishnan 1992</xref>: 471–472 [Bombay, India] (not <tp:taxon-name><tp:taxon-name-part taxon-name-part-type="genus" reg="Gelasimus">Gelasimus</tp:taxon-name-part> <tp:taxon-name-part taxon-name-part-type="species" reg="dussumieri">dussumieri</tp:taxon-name-part></tp:taxon-name> H. Milne Edwards, 1852)</comment></tp:nomenclature-citation><tp:nomenclature-citation><tp:taxon-name>
                  <tp:taxon-name-part taxon-name-part-type="genus" reg="Uca">Uca</tp:taxon-name-part> (<tp:taxon-name-part taxon-name-part-type="subgenus" reg="Tubuca">Tubuca</tp:taxon-name-part>) <tp:taxon-name-part taxon-name-part-type="species" reg="urvillei">urvillei</tp:taxon-name-part></tp:taxon-name><comment>– <xref ref-type="bibr" rid="B3">Beinlich and von Hagen 2006</xref>: 10, 14, 25, fig. 7f, k [Thailand; India] (not <tp:taxon-name><tp:taxon-name-part taxon-name-part-type="genus" reg="Gelasimus">Gelasimus</tp:taxon-name-part> <tp:taxon-name-part taxon-name-part-type="species" reg="urvillei">urvillei</tp:taxon-name-part></tp:taxon-name> H. Milne Edwards, 1852).</comment></tp:nomenclature-citation><tp:nomenclature-citation><tp:taxon-name>
                  <tp:taxon-name-part taxon-name-part-type="genus" reg="Uca">Uca</tp:taxon-name-part> (<tp:taxon-name-part taxon-name-part-type="subgenus" reg="Tubuca">Tubuca</tp:taxon-name-part>) <tp:taxon-name-part taxon-name-part-type="species" reg="acuta">acuta</tp:taxon-name-part></tp:taxon-name><comment>– <xref ref-type="bibr" rid="B78">Trivedi et al. 2015</xref>: 27 [Gujarat, India] (not <tp:taxon-name><tp:taxon-name-part taxon-name-part-type="genus" reg="Gelasimus">Gelasimus</tp:taxon-name-part> <tp:taxon-name-part taxon-name-part-type="species" reg="acutus">acutus</tp:taxon-name-part></tp:taxon-name> Stimpson, 1858).</comment></tp:nomenclature-citation><tp:nomenclature-citation><tp:taxon-name>
                  <tp:taxon-name-part taxon-name-part-type="genus" reg="Tubuca">Tubuca</tp:taxon-name-part> <tp:taxon-name-part taxon-name-part-type="species" reg="urvillei">urvillei</tp:taxon-name-part></tp:taxon-name><comment>– <xref ref-type="bibr" rid="B69">Shih et al. 2016</xref>: 159, 174 [part], fig. 12A.</comment></tp:nomenclature-citation></tp:nomenclature-citation-list></tp:nomenclature><tp:treatment-sec sec-type="material" id="SECID0EFZAG"><title>Material examined.</title><p>Holotype: ♂ (<abbrev xmlns:xlink="http://www.w3.org/1999/xlink" xlink:title="maximum carapace width" id="ABBRID0ELZAG" xlink:type="simple">CW</abbrev> 30.1 mm, <abbrev xmlns:xlink="http://www.w3.org/1999/xlink" xlink:title="carapace length" id="ABBRID0EPZAG" xlink:type="simple">CL</abbrev> 17.9 mm; <abbrev xmlns:xlink="http://www.w3.org/1999/xlink" xlink:title="pollex length" id="ABBRID0ETZAG" xlink:type="simple">PL</abbrev> 58.2 mm) (<named-content xmlns:xlink="http://www.w3.org/1999/xlink" content-type="dwc:institutional_code" xlink:type="simple">ZRC</named-content> 2017.1278), Ranong mangroves, Thailand, coll. H.-T. Shih et al., 27 May 2012. Paratypes: 2 ♂♂ (<abbrev xmlns:xlink="http://www.w3.org/1999/xlink" xlink:title="maximum carapace width" id="ABBRID0E3ZAG" xlink:type="simple">CW</abbrev> 22.4–29.9 mm), 1 ♀ (<abbrev xmlns:xlink="http://www.w3.org/1999/xlink" xlink:title="maximum carapace width" id="ABBRID0EA1AG" xlink:type="simple">CW</abbrev> 25.1 mm) (<abbrev xmlns:xlink="http://www.w3.org/1999/xlink" content-type="institution" xlink:title="National Chung Hsing University, Taichung, Taiwan" id="ABBRID0EE1AG" xlink:type="simple">NCHUZOOL</abbrev> 13661), 1 ♂ (<abbrev xmlns:xlink="http://www.w3.org/1999/xlink" xlink:title="maximum carapace width" id="ABBRID0EJ1AG" xlink:type="simple">CW</abbrev> 29.5 mm) (<abbrev xmlns:xlink="http://www.w3.org/1999/xlink" content-type="institution" xlink:title="National Chung Hsing University, Taichung, Taiwan" id="ABBRID0EN1AG" xlink:type="simple">NCHUZOOL</abbrev> 14896), 13 ♂♂ (<abbrev xmlns:xlink="http://www.w3.org/1999/xlink" xlink:title="maximum carapace width" id="ABBRID0ES1AG" xlink:type="simple">CW</abbrev> 14.7–31.2 mm), 4 ♀♀ (<abbrev xmlns:xlink="http://www.w3.org/1999/xlink" xlink:title="maximum carapace width" id="ABBRID0EW1AG" xlink:type="simple">CW</abbrev> 19.9–24.1 mm), 1 ovig. ♀ (<abbrev xmlns:xlink="http://www.w3.org/1999/xlink" xlink:title="maximum carapace width" id="ABBRID0E11AG" xlink:type="simple">CW</abbrev> 25.7 mm) (<abbrev xmlns:xlink="http://www.w3.org/1999/xlink" content-type="institution" xlink:title="National Chung Hsing University, Taichung, Taiwan" id="ABBRID0E51AG" xlink:type="simple">NCHUZOOL</abbrev> 14905), same data as holotype; 1 ♂ (<abbrev xmlns:xlink="http://www.w3.org/1999/xlink" xlink:title="maximum carapace width" id="ABBRID0ED2AG" xlink:type="simple">CW</abbrev> 24.6 mm), 1 ovig. ♀ (<abbrev xmlns:xlink="http://www.w3.org/1999/xlink" xlink:title="maximum carapace width" id="ABBRID0EH2AG" xlink:type="simple">CW</abbrev> 14.8 mm) (<named-content xmlns:xlink="http://www.w3.org/1999/xlink" content-type="dwc:institutional_code" xlink:type="simple">ZRC</named-content> 2017.1279), Kamphuan mangroves, Ranong, Thailand, 9 Sep. 2000; 1 ♂ (<abbrev xmlns:xlink="http://www.w3.org/1999/xlink" xlink:title="maximum carapace width" id="ABBRID0EQ2AG" xlink:type="simple">CW</abbrev> 24.0 mm) (<named-content xmlns:xlink="http://www.w3.org/1999/xlink" content-type="dwc:institutional_code" xlink:type="simple">ZRC</named-content> 2001.2347), Ranong, Thailand, coll. P. Clark, 7 Nov. 2001.</p></tp:treatment-sec><tp:treatment-sec sec-type="material" id="SECID0EZ2AG"><title>Other material.</title><p>Thailand: 2 ♂♂ (<abbrev xmlns:xlink="http://www.w3.org/1999/xlink" xlink:title="maximum carapace width" id="ABBRID0E62AG" xlink:type="simple">CW</abbrev> 17.8–26.1 mm) (<named-content xmlns:xlink="http://www.w3.org/1999/xlink" content-type="dwc:institutional_code" xlink:type="simple">ZRC</named-content> 1988.616–617), Phuket, coll. D. H. Murphy, 12 Nov. 1987; 2 ♂♂ (<abbrev xmlns:xlink="http://www.w3.org/1999/xlink" xlink:title="maximum carapace width" id="ABBRID0EI3AG" xlink:type="simple">CW</abbrev> 20.3–22.4 mm) (<named-content xmlns:xlink="http://www.w3.org/1999/xlink" content-type="dwc:institutional_code" xlink:type="simple">ZRC</named-content> 1999.1131), mangrove area south east of Phuket Town ca. 8 km, W. B. Jeffries and H. K. Voris, 14 June 1990; 4 ♂♂ (<abbrev xmlns:xlink="http://www.w3.org/1999/xlink" xlink:title="maximum carapace width" id="ABBRID0ER3AG" xlink:type="simple">CW</abbrev> 13.0–16.9 mm), 1 ♀ (<abbrev xmlns:xlink="http://www.w3.org/1999/xlink" xlink:title="maximum carapace width" id="ABBRID0EV3AG" xlink:type="simple">CW</abbrev> 18.8 mm), 1 ovig. ♀ (<abbrev xmlns:xlink="http://www.w3.org/1999/xlink" xlink:title="maximum carapace width" id="ABBRID0EZ3AG" xlink:type="simple">CW</abbrev> 19.8 mm) (<abbrev xmlns:xlink="http://www.w3.org/1999/xlink" content-type="institution" xlink:title="National Chung Hsing University, Taichung, Taiwan" id="ABBRID0E43AG" xlink:type="simple">NCHUZOOL</abbrev> 14897), 6 ♂♂ (<abbrev xmlns:xlink="http://www.w3.org/1999/xlink" xlink:title="maximum carapace width" id="ABBRID0EC4AG" xlink:type="simple">CW</abbrev> 9.0–12.4 mm), 3 ♀♀ (<abbrev xmlns:xlink="http://www.w3.org/1999/xlink" xlink:title="maximum carapace width" id="ABBRID0EG4AG" xlink:type="simple">CW</abbrev> 11.4–14.0 mm), 2 ovig. ♀♀ (<abbrev xmlns:xlink="http://www.w3.org/1999/xlink" xlink:title="maximum carapace width" id="ABBRID0EK4AG" xlink:type="simple">CW</abbrev> 13.9–14.8 mm) (<abbrev xmlns:xlink="http://www.w3.org/1999/xlink" content-type="institution" xlink:title="National Chung Hsing University, Taichung, Taiwan" id="ABBRID0EO4AG" xlink:type="simple">NCHUZOOL</abbrev> 14906), Chalong Bay, Phuket, coll. H.-T. Shih et al., 28 May 2012; 4 ♂♂ (<abbrev xmlns:xlink="http://www.w3.org/1999/xlink" xlink:title="maximum carapace width" id="ABBRID0ET4AG" xlink:type="simple">CW</abbrev> 4.4–16.9 mm), 1 ♀ (<abbrev xmlns:xlink="http://www.w3.org/1999/xlink" xlink:title="maximum carapace width" id="ABBRID0EX4AG" xlink:type="simple">CW</abbrev> 12.8 mm), 1 ovig. ♀ (<abbrev xmlns:xlink="http://www.w3.org/1999/xlink" xlink:title="maximum carapace width" id="ABBRID0E24AG" xlink:type="simple">CW</abbrev> 14.7 mm) (<abbrev xmlns:xlink="http://www.w3.org/1999/xlink" content-type="institution" xlink:title="National Chung Hsing University, Taichung, Taiwan" id="ABBRID0E64AG" xlink:type="simple">NCHUZOOL</abbrev> 14898), Laem Tukkae, Phuket, coll. H.-T. Shih et al., 29 May 2012; 1 ♂ (<abbrev xmlns:xlink="http://www.w3.org/1999/xlink" xlink:title="maximum carapace width" id="ABBRID0EE5AG" xlink:type="simple">CW</abbrev> 17.2 mm), 2 ♀♀ (<abbrev xmlns:xlink="http://www.w3.org/1999/xlink" xlink:title="maximum carapace width" id="ABBRID0EI5AG" xlink:type="simple">CW</abbrev> 14.0–15.6 mm) (<abbrev xmlns:xlink="http://www.w3.org/1999/xlink" content-type="institution" xlink:title="National Chung Hsing University, Taichung, Taiwan" id="ABBRID0EM5AG" xlink:type="simple">NCHUZOOL</abbrev> 14907), Tha Thiap Ruea Bang Rong, Phuket, coll. H.-T. Shih et al., 30 May 2012. India: 1 ♂ (<abbrev xmlns:xlink="http://www.w3.org/1999/xlink" xlink:title="maximum carapace width" id="ABBRID0ER5AG" xlink:type="simple">CW</abbrev> 17.7 mm) (<abbrev xmlns:xlink="http://www.w3.org/1999/xlink" content-type="institution" xlink:title="National Chung Hsing University, Taichung, Taiwan" id="ABBRID0EV5AG" xlink:type="simple">NCHUZOOL</abbrev> 14925), 1 ♂ (<abbrev xmlns:xlink="http://www.w3.org/1999/xlink" xlink:title="maximum carapace width" id="ABBRID0E15AG" xlink:type="simple">CW</abbrev> 19.0 mm) (<abbrev xmlns:xlink="http://www.w3.org/1999/xlink" content-type="institution" xlink:title="National Chung Hsing University, Taichung, Taiwan" id="ABBRID0E55AG" xlink:type="simple">NCHUZOOL</abbrev> 14899), 1 ♂ (<abbrev xmlns:xlink="http://www.w3.org/1999/xlink" xlink:title="maximum carapace width" id="ABBRID0ED6AG" xlink:type="simple">CW</abbrev> 12.6 mm) (<abbrev xmlns:xlink="http://www.w3.org/1999/xlink" content-type="institution" xlink:title="National Chung Hsing University, Taichung, Taiwan" id="ABBRID0EH6AG" xlink:type="simple">NCHUZOOL</abbrev> <!--PageBreak-->14901), 1 ♀ (<abbrev xmlns:xlink="http://www.w3.org/1999/xlink" xlink:title="maximum carapace width" id="ABBRID0EO6AG" xlink:type="simple">CW</abbrev> 17.5 mm) (<abbrev xmlns:xlink="http://www.w3.org/1999/xlink" content-type="institution" xlink:title="National Chung Hsing University, Taichung, Taiwan" id="ABBRID0ES6AG" xlink:type="simple">NCHUZOOL</abbrev> 14902), 13 ♂♂ (<abbrev xmlns:xlink="http://www.w3.org/1999/xlink" xlink:title="maximum carapace width" id="ABBRID0EX6AG" xlink:type="simple">CW</abbrev> 9.9–18.2 mm), 3 ♀♀ (<abbrev xmlns:xlink="http://www.w3.org/1999/xlink" xlink:title="maximum carapace width" id="ABBRID0E26AG" xlink:type="simple">CW</abbrev> 11.4–17.9 mm), 1 ovig. ♀ (<abbrev xmlns:xlink="http://www.w3.org/1999/xlink" xlink:title="maximum carapace width" id="ABBRID0E66AG" xlink:type="simple">CW</abbrev> 19.9 mm) (<abbrev xmlns:xlink="http://www.w3.org/1999/xlink" content-type="institution" xlink:title="National Chung Hsing University, Taichung, Taiwan" id="ABBRID0EDABG" xlink:type="simple">NCHUZOOL</abbrev> 14903), Mumbai, coll. H.-N. Chen et al., 17 Mar. 2010; 1 ♀ (<abbrev xmlns:xlink="http://www.w3.org/1999/xlink" xlink:title="maximum carapace width" id="ABBRID0EIABG" xlink:type="simple">CW</abbrev> 22.6 mm) (<abbrev xmlns:xlink="http://www.w3.org/1999/xlink" content-type="institution" xlink:title="National Chung Hsing University, Taichung, Taiwan" id="ABBRID0EMABG" xlink:type="simple">NCHUZOOL</abbrev> 14900), Diu mangroves, coll. K. Wong, 20 Mar. 2010.</p><!--PageBreak--><!--PageBreak--></tp:treatment-sec><tp:treatment-sec sec-type="diagnosis" id="SECID0ETABG"><title>Diagnosis.</title><p>
              <bold>Male.</bold> Carapace (Figs <xref ref-type="fig" rid="F3">3A</xref>, <xref ref-type="fig" rid="F4">4A</xref>, <xref ref-type="fig" rid="F6">6A, C, G</xref>, <xref ref-type="fig" rid="F7">7A, C, E</xref>) trapezoidal, smooth; front narrow, with distinct, narrow median groove; anterolateral angle acutely triangular, directed obliquely anteriorly; anterolateral margin short to moderately long; dorsolateral margin long, definite, strongly converging; one posterolateral stria. Floor of orbit with row of 5–11 tubercles, sometimes with blunt ridge. Major cheliped (Figs <xref ref-type="fig" rid="F4">4C</xref>, <xref ref-type="fig" rid="F6">6B, D</xref>) with dactylus usually longer than palm, outer surface of dactylus and pollex each with 1 long groove proximally extending beyond midlength. Fingers of minor cheliped (Figs <xref ref-type="fig" rid="F3">3B, D</xref>, <xref ref-type="fig" rid="F6">6B, D</xref>) without conspicuous tooth on either finger. G1 (Fig. <xref ref-type="fig" rid="F5">5A–D</xref>) with distal tube slender, slightly curved to almost straight, distal and proximal parts subequal in width; thumb of moderate length, extending beyond base of distal tube.</p><fig id="F3" position="float" orientation="portrait"><label>Figure 3.</label><caption><p>
                  <italic><tp:taxon-name><tp:taxon-name-part taxon-name-part-type="genus" reg="Tubuca">Tubuca</tp:taxon-name-part> <tp:taxon-name-part taxon-name-part-type="species" reg="alcocki">alcocki</tp:taxon-name-part></tp:taxon-name></italic> sp. n. <bold>A–D</bold> holotype (<abbrev xmlns:xlink="http://www.w3.org/1999/xlink" xlink:title="maximum carapace width" id="ABBRID0EUCBG" xlink:type="simple">CW</abbrev> 30.1 mm, <named-content xmlns:xlink="http://www.w3.org/1999/xlink" content-type="dwc:institutional_code" xlink:type="simple">ZRC</named-content> 2017.1278) <bold>E, F</bold> ovigerous female (<abbrev xmlns:xlink="http://www.w3.org/1999/xlink" xlink:title="maximum carapace width" id="ABBRID0E6CBG" xlink:type="simple">CW</abbrev> 19.8 mm, <abbrev xmlns:xlink="http://www.w3.org/1999/xlink" content-type="institution" xlink:title="National Chung Hsing University, Taichung, Taiwan" id="ABBRID0EDDBG" xlink:type="simple">NCHUZOOL</abbrev> 14897; Thailand). <bold>A</bold> dorsal view <bold>B</bold> frontal view <bold>C</bold> pleon and telson <bold>D, E</bold> left minor cheliped <bold>F</bold> frontal view, with living colouration. Scale bars: 5.0 mm.</p></caption><graphic xmlns:xlink="http://www.w3.org/1999/xlink" xlink:href="zookeys-747-041-g003.jpg" position="float" orientation="portrait" xlink:type="simple" id="oo_193961.jpg"/></fig><fig id="F4" position="float" orientation="portrait"><label>Figure 4.</label><caption><p>
                  <italic><tp:taxon-name><tp:taxon-name-part taxon-name-part-type="genus" reg="Tubuca">Tubuca</tp:taxon-name-part> <tp:taxon-name-part taxon-name-part-type="species" reg="alcocki">alcocki</tp:taxon-name-part></tp:taxon-name></italic> sp. n. <bold>A, C</bold> holotype (<abbrev xmlns:xlink="http://www.w3.org/1999/xlink" xlink:title="maximum carapace width" id="ABBRID0EMEBG" xlink:type="simple">CW</abbrev> 30.1 mm, <abbrev xmlns:xlink="http://www.w3.org/1999/xlink" xlink:title="pollex length" id="ABBRID0EQEBG" xlink:type="simple">PL</abbrev> 58.2 mm, <named-content xmlns:xlink="http://www.w3.org/1999/xlink" content-type="dwc:institutional_code" xlink:type="simple">ZRC</named-content> 2017.1278; Thailand); <italic><tp:taxon-name><tp:taxon-name-part taxon-name-part-type="genus" reg="Tubuca">T.</tp:taxon-name-part> <tp:taxon-name-part taxon-name-part-type="species" reg="urvillei">urvillei</tp:taxon-name-part></tp:taxon-name></italic> (H. Milne Edwards, 1852) <bold>B</bold> male (<abbrev xmlns:xlink="http://www.w3.org/1999/xlink" xlink:title="maximum carapace width" id="ABBRID0EGFBG" xlink:type="simple">CW</abbrev> 29.7 mm, <named-content xmlns:xlink="http://www.w3.org/1999/xlink" content-type="dwc:institutional_code" xlink:type="simple">ZRC</named-content> 1999.1107; Mayotte). <bold>A, B</bold> dorsal view <bold>C</bold> major cheliped.</p></caption><graphic xmlns:xlink="http://www.w3.org/1999/xlink" xlink:href="zookeys-747-041-g004.jpg" position="float" orientation="portrait" xlink:type="simple" id="oo_193962.jpg"/></fig><fig id="F5" position="float" orientation="portrait"><label>Figure 5.</label><caption><p>Right G1. <italic><tp:taxon-name><tp:taxon-name-part taxon-name-part-type="genus" reg="Tubuca">Tubuca</tp:taxon-name-part> <tp:taxon-name-part taxon-name-part-type="species" reg="alcocki">alcocki</tp:taxon-name-part></tp:taxon-name></italic> sp. n. <bold>A–D</bold> holotype (<abbrev xmlns:xlink="http://www.w3.org/1999/xlink" xlink:title="maximum carapace width" id="ABBRID0ENGBG" xlink:type="simple">CW</abbrev> 30.1 mm, <named-content xmlns:xlink="http://www.w3.org/1999/xlink" content-type="dwc:institutional_code" xlink:type="simple">ZRC</named-content> 2017.1278; Thailand) <bold>E–H</bold> <italic><tp:taxon-name><tp:taxon-name-part taxon-name-part-type="genus" reg="Tubuca">T.</tp:taxon-name-part> <tp:taxon-name-part taxon-name-part-type="species" reg="urvillei">urvillei</tp:taxon-name-part></tp:taxon-name></italic> (H. Milne Edwards, 1852), male (<abbrev xmlns:xlink="http://www.w3.org/1999/xlink" xlink:title="maximum carapace width" id="ABBRID0EDHBG" xlink:type="simple">CW</abbrev> 29.7 mm, <named-content xmlns:xlink="http://www.w3.org/1999/xlink" content-type="dwc:institutional_code" xlink:type="simple">ZRC</named-content> 1999.1107; Mayotte). <bold>A, E</bold> mesial view <bold>B, F</bold> mesial view of distal part <bold>C, G</bold> lateral view <bold>D, H</bold> lateral view of distal part. Scale bars: <bold>A, C, E, G</bold> 5.0 mm <bold>B, D, F, H</bold> 1.0 mm.</p></caption><graphic xmlns:xlink="http://www.w3.org/1999/xlink" xlink:href="zookeys-747-041-g005.jpg" position="float" orientation="portrait" xlink:type="simple" id="oo_193963.jpg"/></fig><p>
              <bold>Female.</bold> Anterolateral angle more broadly triangular; anterolateral margin moderately long, joining dorsolateral margin as convex structure (Fig. <xref ref-type="fig" rid="F7">7G</xref>). Floor of orbit with row of 17–19 tubercles (Figs <xref ref-type="fig" rid="F3">3F</xref>, <xref ref-type="fig" rid="F6">6F</xref>). Fingers of cheliped (Fig. <xref ref-type="fig" rid="F3">3E, F</xref>) each with conspicuous tooth on occlusal margin.</p><fig id="F6" position="float" orientation="portrait"><label>Figure 6.</label><caption><p>
                  <italic><tp:taxon-name><tp:taxon-name-part taxon-name-part-type="genus" reg="Tubuca">Tubuca</tp:taxon-name-part> <tp:taxon-name-part taxon-name-part-type="species" reg="alcocki">alcocki</tp:taxon-name-part></tp:taxon-name></italic> sp. n. <bold>A–G</bold> variation of the live colouration. <bold>A, B</bold> holotype (<abbrev xmlns:xlink="http://www.w3.org/1999/xlink" xlink:title="maximum carapace width" id="ABBRID0EIJBG" xlink:type="simple">CW</abbrev> 30.1 mm, <named-content xmlns:xlink="http://www.w3.org/1999/xlink" content-type="dwc:institutional_code" xlink:type="simple">ZRC</named-content> 2017.1278; Thailand) <bold>C</bold> adult male (not collected; Phuket, Thailand) <bold>D</bold> young male (<abbrev xmlns:xlink="http://www.w3.org/1999/xlink" xlink:title="maximum carapace width" id="ABBRID0EVJBG" xlink:type="simple">CW</abbrev> 13.0 mm, <abbrev xmlns:xlink="http://www.w3.org/1999/xlink" content-type="institution" xlink:title="National Chung Hsing University, Taichung, Taiwan" id="ABBRID0EZJBG" xlink:type="simple">NCHUZOOL</abbrev> 14897; Thailand) <bold>E</bold> ovigerous female (<abbrev xmlns:xlink="http://www.w3.org/1999/xlink" xlink:title="maximum carapace width" id="ABBRID0EAKBG" xlink:type="simple">CW</abbrev> 19.8 mm, <abbrev xmlns:xlink="http://www.w3.org/1999/xlink" content-type="institution" xlink:title="National Chung Hsing University, Taichung, Taiwan" id="ABBRID0EEKBG" xlink:type="simple">NCHUZOOL</abbrev> 14897, Thailand) <bold>F, G</bold> females in the field (not captured; Phuket, Thailand) <bold>H</bold> habitat in Ranong, Thailand.</p></caption><graphic xmlns:xlink="http://www.w3.org/1999/xlink" xlink:href="zookeys-747-041-g006.jpg" position="float" orientation="portrait" xlink:type="simple" id="oo_193964.jpg"/></fig><fig id="F7" position="float" orientation="portrait"><label>Figure 7.</label><caption><p>Carapace morphology. <bold>A, C, E, G</bold> <italic><tp:taxon-name><tp:taxon-name-part taxon-name-part-type="genus" reg="Tubuca">Tubuca</tp:taxon-name-part> <tp:taxon-name-part taxon-name-part-type="species" reg="alcocki">alcocki</tp:taxon-name-part></tp:taxon-name></italic> sp. n., <bold>B, D, F, H</bold> <italic><tp:taxon-name><tp:taxon-name-part taxon-name-part-type="genus" reg="Tubuca">T.</tp:taxon-name-part> <tp:taxon-name-part taxon-name-part-type="species" reg="urvillei">urvillei</tp:taxon-name-part></tp:taxon-name></italic> (H. Milne Edwards, 1852). <bold>A</bold> holotype male (<abbrev xmlns:xlink="http://www.w3.org/1999/xlink" xlink:title="maximum carapace width" id="ABBRID0EWLBG" xlink:type="simple">CW</abbrev> 30.1 mm, <named-content xmlns:xlink="http://www.w3.org/1999/xlink" content-type="dwc:institutional_code" xlink:type="simple">ZRC</named-content> 2017.1278; Thailand) <bold>B</bold> male (<abbrev xmlns:xlink="http://www.w3.org/1999/xlink" xlink:title="maximum carapace width" id="ABBRID0EBMBG" xlink:type="simple">CW</abbrev> 34.9 mm, <abbrev xmlns:xlink="http://www.w3.org/1999/xlink" content-type="institution" xlink:title="National Chung Hsing University, Taichung, Taiwan" id="ABBRID0EFMBG" xlink:type="simple">NCHUZOOL</abbrev> 14895; Kenya) <bold>C</bold> male (<abbrev xmlns:xlink="http://www.w3.org/1999/xlink" xlink:title="maximum carapace width" id="ABBRID0EMMBG" xlink:type="simple">CW</abbrev> 29.5 mm, <abbrev xmlns:xlink="http://www.w3.org/1999/xlink" content-type="institution" xlink:title="National Chung Hsing University, Taichung, Taiwan" id="ABBRID0EQMBG" xlink:type="simple">NCHUZOOL</abbrev> 14896; Ranong, Thailand) <bold>D</bold> male (<abbrev xmlns:xlink="http://www.w3.org/1999/xlink" xlink:title="maximum carapace width" id="ABBRID0EXMBG" xlink:type="simple">CW</abbrev> 29.7 mm, <named-content xmlns:xlink="http://www.w3.org/1999/xlink" content-type="dwc:institutional_code" xlink:type="simple">ZRC</named-content> 1999.1107; Mayotte) <bold>E</bold> male (<abbrev xmlns:xlink="http://www.w3.org/1999/xlink" xlink:title="maximum carapace width" id="ABBRID0ECNBG" xlink:type="simple">CW</abbrev> 27.8 mm, <abbrev xmlns:xlink="http://www.w3.org/1999/xlink" content-type="institution" xlink:title="National Chung Hsing University, Taichung, Taiwan" id="ABBRID0EGNBG" xlink:type="simple">NCHUZOOL</abbrev> 14905; Thailand) <bold>F</bold> male (<abbrev xmlns:xlink="http://www.w3.org/1999/xlink" xlink:title="maximum carapace width" id="ABBRID0ENNBG" xlink:type="simple">CW</abbrev> 27.9 mm, <abbrev xmlns:xlink="http://www.w3.org/1999/xlink" content-type="institution" xlink:title="National Chung Hsing University, Taichung, Taiwan" id="ABBRID0ERNBG" xlink:type="simple">NCHUZOOL</abbrev> 14895; Kenya) <bold>G</bold> female (<abbrev xmlns:xlink="http://www.w3.org/1999/xlink" xlink:title="maximum carapace width" id="ABBRID0EYNBG" xlink:type="simple">CW</abbrev> 22.6 mm, <abbrev xmlns:xlink="http://www.w3.org/1999/xlink" content-type="institution" xlink:title="National Chung Hsing University, Taichung, Taiwan" id="ABBRID0E3NBG" xlink:type="simple">NCHUZOOL</abbrev> 14900; India) <bold>H</bold> female (<abbrev xmlns:xlink="http://www.w3.org/1999/xlink" xlink:title="maximum carapace width" id="ABBRID0EDOBG" xlink:type="simple">CW</abbrev> 22.9 mm, <named-content xmlns:xlink="http://www.w3.org/1999/xlink" content-type="dwc:institutional_code" xlink:type="simple">SMF</named-content> 19985; Kenya).</p></caption><graphic xmlns:xlink="http://www.w3.org/1999/xlink" xlink:href="zookeys-747-041-g007.jpg" position="float" orientation="portrait" xlink:type="simple" id="oo_193965.jpg"/></fig></tp:treatment-sec><tp:treatment-sec sec-type="Colouration in life" id="SECID0EROBG"><title>Colouration in life.</title><p>Adults with carapace and legs brown or dark brown, posterior part gray, especially in females (Fig. <xref ref-type="fig" rid="F6">6A, C, E</xref>). Some females with anterolateral angles orange (Fig. <xref ref-type="fig" rid="F6">6E, F</xref>) or with dark blotches on blue carapace (Fig. <xref ref-type="fig" rid="F6">6G</xref>). Major cheliped with fingers white; lower palm deep yellow in large individuals, orange in young individuals; upper palm brown (Fig. <xref ref-type="fig" rid="F6">6B–D</xref>). Females sometimes with minor chelipeds orange, sometimes with tint of blue (Figs <xref ref-type="fig" rid="F3">3F</xref>, <xref ref-type="fig" rid="F6">6F, G</xref>).</p></tp:treatment-sec><tp:treatment-sec sec-type="Ecological notes" id="SECID0EPPBG"><title>Ecological notes.</title><p>In western Thailand, this species inhabits muddy banks of mangroves (Fig. <xref ref-type="fig" rid="F6">6H</xref>) and is sympatric with several species of fiddler crabs, including <italic><tp:taxon-name><tp:taxon-name-part taxon-name-part-type="genus" reg="Austruca">Austruca</tp:taxon-name-part> <tp:taxon-name-part taxon-name-part-type="species" reg="annulipes">annulipes</tp:taxon-name-part></tp:taxon-name></italic> (H. Milne Edwards, 1837), <italic><tp:taxon-name><tp:taxon-name-part taxon-name-part-type="genus" reg="Austruca">A.</tp:taxon-name-part> <tp:taxon-name-part taxon-name-part-type="species" reg="bengali">bengali</tp:taxon-name-part></tp:taxon-name></italic>, <italic><tp:taxon-name><tp:taxon-name-part taxon-name-part-type="genus" reg="Tubuca">Tubuca</tp:taxon-name-part> <tp:taxon-name-part taxon-name-part-type="species" reg="forcipata">forcipata</tp:taxon-name-part></tp:taxon-name></italic> (Adams &amp; White, 1849) and <italic><tp:taxon-name><tp:taxon-name-part taxon-name-part-type="genus" reg="Tubuca">T.</tp:taxon-name-part> <tp:taxon-name-part taxon-name-part-type="species" reg="paradussumieri">paradussumieri</tp:taxon-name-part></tp:taxon-name></italic> (cf. <xref ref-type="bibr" rid="B16">Frith and Frith 1977a</xref>, <xref ref-type="bibr" rid="B18">1978</xref>; this study). In Pakistan, this species is sympatric with <italic><tp:taxon-name><tp:taxon-name-part taxon-name-part-type="genus" reg="Austruca">Austruca</tp:taxon-name-part> <tp:taxon-name-part taxon-name-part-type="species" reg="iranica">iranica</tp:taxon-name-part></tp:taxon-name></italic> (cf. <xref ref-type="bibr" rid="B63">Saher et al. 2014</xref>).</p></tp:treatment-sec><tp:treatment-sec sec-type="etymology" id="SECID0E3RBG"><title>Etymology.</title><p>This species is named after Alfred William Alcock, who first recorded this species from India and Pakistan as “<italic><tp:taxon-name><tp:taxon-name-part taxon-name-part-type="genus" reg="Uca">Uca</tp:taxon-name-part> <tp:taxon-name-part taxon-name-part-type="species" reg="urvillei">urvillei</tp:taxon-name-part></tp:taxon-name></italic>” (cf. <xref ref-type="bibr" rid="B1">Alcock 1900</xref>).</p></tp:treatment-sec><tp:treatment-sec sec-type="distribution" id="SECID0ERSBG"><title>Distribution.</title><p>Western Thailand, India, Pakistan, and the Red Sea (see Remarks).</p></tp:treatment-sec><tp:treatment-sec sec-type="remarks" id="SECID0EWSBG"><title>Remarks.</title><p>Although the number of tubercles on the floor of orbit and thumb morphology of G1 are sometimes useful for distinguishing species of fiddler crabs, they are too variable in <italic><tp:taxon-name><tp:taxon-name-part taxon-name-part-type="genus" reg="Tubuca">Tubuca</tp:taxon-name-part> <tp:taxon-name-part taxon-name-part-type="species" reg="alcocki">alcocki</tp:taxon-name-part></tp:taxon-name></italic> sp. n. and <italic><tp:taxon-name><tp:taxon-name-part taxon-name-part-type="genus" reg="Tubuca">T.</tp:taxon-name-part> <tp:taxon-name-part taxon-name-part-type="species" reg="urvillei">urvillei</tp:taxon-name-part></tp:taxon-name></italic> (<xref ref-type="bibr" rid="B8">Crane 1975</xref>: 58–59; this study) to be used. The two species are similar, but can be morphologically distinguished by the characters of the anterolateral angle of the carapace and G1. The anterolateral angle in male <italic><tp:taxon-name><tp:taxon-name-part taxon-name-part-type="genus" reg="Tubuca">T.</tp:taxon-name-part> <tp:taxon-name-part taxon-name-part-type="species" reg="alcocki">alcocki</tp:taxon-name-part></tp:taxon-name></italic> is acutely triangular and directed obliquely anteriorly (Fig. <xref ref-type="fig" rid="F7">7A, C, E</xref>) (vs. relatively broadly triangular in shape and directed more laterally in position in <italic><tp:taxon-name><tp:taxon-name-part taxon-name-part-type="genus" reg="Tubuca">T.</tp:taxon-name-part> <tp:taxon-name-part taxon-name-part-type="species" reg="urvillei">urvillei</tp:taxon-name-part></tp:taxon-name></italic>; Fig. <xref ref-type="fig" rid="F7">7B, D, F</xref>). In female <italic><tp:taxon-name><tp:taxon-name-part taxon-name-part-type="genus" reg="Tubuca">T.</tp:taxon-name-part> <tp:taxon-name-part taxon-name-part-type="species" reg="alcocki">alcocki</tp:taxon-name-part></tp:taxon-name></italic>, the anterolateral angle is broadly triangular in shape and the anterolateral margin is relatively longer and curves gently to join the dorsolateral margin (Fig. <xref ref-type="fig" rid="F7">7G</xref>) (vs. anterolateral angle acutely triangular in shape with the anterolateral margin short and merging with the dorsolateral margin in an almost straight line in <italic><tp:taxon-name><tp:taxon-name-part taxon-name-part-type="genus" reg="Tubuca">T.</tp:taxon-name-part> <tp:taxon-name-part taxon-name-part-type="species" reg="urvillei">urvillei</tp:taxon-name-part></tp:taxon-name></italic>; Fig. <xref ref-type="fig" rid="F7">7H</xref>). The G1 structure is also different. The distal tube of the G1 of <italic><tp:taxon-name><tp:taxon-name-part taxon-name-part-type="genus" reg="Tubuca">T.</tp:taxon-name-part> <tp:taxon-name-part taxon-name-part-type="species" reg="alcocki">alcocki</tp:taxon-name-part></tp:taxon-name></italic> is proportionately more slender, being slightly curved to almost straight, with the widths of the distal and proximal <!--PageBreak--><!--PageBreak-->parts subequal (Fig. <xref ref-type="fig" rid="F5">5A–D</xref>) (vs. distal tube relatively stouter, more distinctly curved and gently tapering towards the tip, with the distal part distinctly narrower than the proximal part in <italic><tp:taxon-name><tp:taxon-name-part taxon-name-part-type="genus" reg="Tubuca">T.</tp:taxon-name-part> <tp:taxon-name-part taxon-name-part-type="species" reg="urvillei">urvillei</tp:taxon-name-part></tp:taxon-name></italic>; Fig. <xref ref-type="fig" rid="F5">5E–H</xref>).</p><p>
              <xref ref-type="bibr" rid="B8">Crane (1975)</xref> figured specimens of what she referred to as <italic><tp:taxon-name><tp:taxon-name-part taxon-name-part-type="genus" reg="Tubuca">T.</tp:taxon-name-part> <tp:taxon-name-part taxon-name-part-type="species" reg="urvillei">urvillei</tp:taxon-name-part></tp:taxon-name></italic> from southeastern Africa and western India, and they agree with the characters of <italic><tp:taxon-name><tp:taxon-name-part taxon-name-part-type="genus" reg="Tubuca">T.</tp:taxon-name-part> <tp:taxon-name-part taxon-name-part-type="species" reg="urvillei">urvillei</tp:taxon-name-part></tp:taxon-name></italic> and <italic><tp:taxon-name><tp:taxon-name-part taxon-name-part-type="genus" reg="Tubuca">T.</tp:taxon-name-part> <tp:taxon-name-part taxon-name-part-type="species" reg="alcocki">alcocki</tp:taxon-name-part></tp:taxon-name></italic>, respectively. The anterolateral angles of the male lectotype of <italic><tp:taxon-name><tp:taxon-name-part taxon-name-part-type="genus" reg="Tubuca">T.</tp:taxon-name-part> <tp:taxon-name-part taxon-name-part-type="species" reg="urvillei">urvillei</tp:taxon-name-part></tp:taxon-name></italic> (Fig. <xref ref-type="fig" rid="F1">1A</xref>; <xref ref-type="bibr" rid="B8">Crane 1975</xref>: pl. 9E) and the male specimen from Tanzania (<xref ref-type="bibr" rid="B8">Crane 1975</xref>: fig. 7A) are both broadly triangular. In addition, the G1 distal tubes of the lectotype of <italic><tp:taxon-name><tp:taxon-name-part taxon-name-part-type="genus" reg="Tubuca">T.</tp:taxon-name-part> <tp:taxon-name-part taxon-name-part-type="species" reg="urvillei">urvillei</tp:taxon-name-part></tp:taxon-name></italic> as well as those from Somalia and Madagascar figured by <xref ref-type="bibr" rid="B80">Vannini and Valmori (1981</xref>: fig. 6F) and <xref ref-type="bibr" rid="B9">Crosnier (1965</xref>: figs 195–196) are all relatively stout, curved and tapering towards the tip. As such the material from Tanzania, Somalia and Madagascar should all be referred to <italic><tp:taxon-name><tp:taxon-name-part taxon-name-part-type="genus" reg="Tubuca">T.</tp:taxon-name-part> <tp:taxon-name-part taxon-name-part-type="species" reg="urvillei">urvillei</tp:taxon-name-part></tp:taxon-name></italic> sensu stricto.</p><p>The specimen from Malabar, western India, and one of the paralectotypes of <italic><tp:taxon-name><tp:taxon-name-part taxon-name-part-type="genus" reg="Gelasimus">Gelasimus</tp:taxon-name-part> <tp:taxon-name-part taxon-name-part-type="species" reg="dussumieri">dussumieri</tp:taxon-name-part></tp:taxon-name></italic> (see discussion earlier), have the G1 distal tube relatively more slender, almost straight, with the distal and proximal parts subequal in width (<xref ref-type="bibr" rid="B8">Crane 1975</xref>: fig. 9E) and are thus is clearly referable to <italic><tp:taxon-name><tp:taxon-name-part taxon-name-part-type="genus" reg="Tubuca">T.</tp:taxon-name-part> <tp:taxon-name-part taxon-name-part-type="species" reg="alcocki">alcocki</tp:taxon-name-part></tp:taxon-name></italic>. The G1 structures of specimens from Pakistan (<xref ref-type="bibr" rid="B62">Saher 2008</xref>: fig. 2.2; <xref ref-type="bibr" rid="B77">Tirmizi and Ghani 1996</xref>: fig. 39) also match that of <italic><tp:taxon-name><tp:taxon-name-part taxon-name-part-type="genus" reg="Tubuca">T.</tp:taxon-name-part> <tp:taxon-name-part taxon-name-part-type="species" reg="alcocki">alcocki</tp:taxon-name-part></tp:taxon-name></italic>. Interestingly, <xref ref-type="bibr" rid="B25">Hogarth (1986)</xref> reported “<tp:taxon-name><tp:taxon-name-part taxon-name-part-type="genus" reg="Uca">Uca</tp:taxon-name-part> (<tp:taxon-name-part taxon-name-part-type="subgenus" reg="Deltuca">Deltuca</tp:taxon-name-part>) <tp:taxon-name-part taxon-name-part-type="species" reg="urvillei">urvillei</tp:taxon-name-part></tp:taxon-name>” from the Red Sea, which was a new record of this species for this region, but without any figure or description. The first author has examined specimens from the Red Sea and they are clearly <italic><tp:taxon-name><tp:taxon-name-part taxon-name-part-type="genus" reg="Tubuca">T.</tp:taxon-name-part> <tp:taxon-name-part taxon-name-part-type="species" reg="alcocki">alcocki</tp:taxon-name-part></tp:taxon-name></italic> as well (H-T Shih and BA Kumar, in preparation). The distribution of <italic><tp:taxon-name><tp:taxon-name-part taxon-name-part-type="genus" reg="Tubuca">T.</tp:taxon-name-part> <tp:taxon-name-part taxon-name-part-type="species" reg="alcocki">alcocki</tp:taxon-name-part></tp:taxon-name></italic> thus stretches from the northern part of the Indian Ocean (Red Sea) to the Arabian Sea and Andaman Sea.</p><p>There are also colour differences between <italic><tp:taxon-name><tp:taxon-name-part taxon-name-part-type="genus" reg="Tubuca">T.</tp:taxon-name-part> <tp:taxon-name-part taxon-name-part-type="species" reg="urvillei">urvillei</tp:taxon-name-part></tp:taxon-name></italic> and <italic><tp:taxon-name><tp:taxon-name-part taxon-name-part-type="genus" reg="Tubuca">T.</tp:taxon-name-part> <tp:taxon-name-part taxon-name-part-type="species" reg="alcocki">alcocki</tp:taxon-name-part></tp:taxon-name></italic>. While the colouration of females, young males, and juveniles are variable in <italic><tp:taxon-name><tp:taxon-name-part taxon-name-part-type="genus" reg="Tubuca">Tubuca</tp:taxon-name-part></tp:taxon-name></italic> species, the colouration of the adult male carapace is generally more useful (<xref ref-type="bibr" rid="B8">Crane 1975</xref>; von <xref ref-type="bibr" rid="B21">Hagen and Jones 1989</xref>; <xref ref-type="bibr" rid="B3">Beinlich and von Hagen 2006</xref>). Adult male <italic><tp:taxon-name><tp:taxon-name-part taxon-name-part-type="genus" reg="Tubuca">T.</tp:taxon-name-part> <tp:taxon-name-part taxon-name-part-type="species" reg="urvillei">urvillei</tp:taxon-name-part></tp:taxon-name></italic> sensu stricto have various degrees of blue on the carapace and ambulatory legs (Fig. <xref ref-type="fig" rid="F2">2D, E</xref>), with the palm of the major cheliped ochraceous to apricot brown (Fig. <xref ref-type="fig" rid="F2">2D</xref>); while young and females sometimes have pale and dark blotches on a blue background (Fig. <xref ref-type="fig" rid="F2">2F</xref>). In adult male <italic><tp:taxon-name><tp:taxon-name-part taxon-name-part-type="genus" reg="Tubuca">T.</tp:taxon-name-part> <tp:taxon-name-part taxon-name-part-type="species" reg="alcocki">alcocki</tp:taxon-name-part></tp:taxon-name></italic>, the dorsal surface of the carapace is always dark brown (Fig. <xref ref-type="fig" rid="F6">6A, C</xref>) whereas in <italic><tp:taxon-name><tp:taxon-name-part taxon-name-part-type="genus" reg="Tubuca">T.</tp:taxon-name-part> <tp:taxon-name-part taxon-name-part-type="species" reg="urvillei">urvillei</tp:taxon-name-part></tp:taxon-name></italic>, it is always blue (Fig. <xref ref-type="fig" rid="F2">2D, E</xref>).</p></tp:treatment-sec><tp:treatment-sec><!--Section generated to contain objects referenced in tp:taxon-treatment.--><fig id="F1" position="float" orientation="portrait"><label>Figure 1.</label><caption><p>
                  <italic><tp:taxon-name><tp:taxon-name-part taxon-name-part-type="genus" reg="Tubuca">Tubuca</tp:taxon-name-part> <tp:taxon-name-part taxon-name-part-type="species" reg="urvillei">urvillei</tp:taxon-name-part></tp:taxon-name></italic> (H. Milne Edwards, 1852). <bold>A–E</bold> lectotype (<abbrev xmlns:xlink="http://www.w3.org/1999/xlink" xlink:title="maximum carapace width" id="ABBRID0EQWAE" xlink:type="simple">CW</abbrev> 18.5 mm, <abbrev xmlns:xlink="http://www.w3.org/1999/xlink" xlink:title="pollex length" id="ABBRID0EUWAE" xlink:type="simple">PL</abbrev> 17 mm, <named-content xmlns:xlink="http://www.w3.org/1999/xlink" content-type="dwc:institutional_code" xlink:type="simple">MNHN</named-content> B.12073) <bold>F–G</bold> 2 dried female paralectotypes (<named-content xmlns:xlink="http://www.w3.org/1999/xlink" content-type="dwc:institutional_code" xlink:type="simple">MNHN</named-content> B. 3208). <bold>A</bold> dorsal view <bold>B</bold> frontal view <bold>C</bold> major cheliped <bold>D, E</bold> distal part of right G1. <bold>D</bold> mesial view <bold>E</bold> lateral view.</p></caption><graphic xmlns:xlink="http://www.w3.org/1999/xlink" xlink:href="zookeys-747-041-g001.jpg" position="float" orientation="portrait" xlink:type="simple" id="oo_193959.jpg"/></fig><fig id="F2" position="float" orientation="portrait"><label>Figure 2.</label><caption><p>
                  <italic><tp:taxon-name><tp:taxon-name-part taxon-name-part-type="genus" reg="Tubuca">Tubuca</tp:taxon-name-part> <tp:taxon-name-part taxon-name-part-type="species" reg="urvillei">urvillei</tp:taxon-name-part></tp:taxon-name></italic> (H. Milne Edwards, 1852) <bold>A</bold> male (<abbrev xmlns:xlink="http://www.w3.org/1999/xlink" xlink:title="maximum carapace width" id="ABBRID0EW2AE" xlink:type="simple">CW</abbrev> 29.7 mm, <named-content xmlns:xlink="http://www.w3.org/1999/xlink" content-type="dwc:institutional_code" xlink:type="simple">ZRC</named-content> 1999.1107; Mayotte) <bold>B–C</bold> male (<abbrev xmlns:xlink="http://www.w3.org/1999/xlink" xlink:title="maximum carapace width" id="ABBRID0EB3AE" xlink:type="simple">CW</abbrev> 34.9, <abbrev xmlns:xlink="http://www.w3.org/1999/xlink" content-type="institution" xlink:title="National Chung Hsing University, Taichung, Taiwan" id="ABBRID0EF3AE" xlink:type="simple">NCHUZOOL</abbrev> 14895; Kenya). <bold>A</bold> dorsal view <bold>B</bold> major cheliped <bold>C</bold> floor of right orbit of showing the tubercles (arrowed). <bold>D–F</bold> live colouration. <bold>D</bold> male from Kenya <bold>E</bold> male from Mayotte <bold>F</bold> female from Kenya <bold>G</bold> chimneys built by <italic><tp:taxon-name><tp:taxon-name-part taxon-name-part-type="genus" reg="Tubuca">T.</tp:taxon-name-part> <tp:taxon-name-part taxon-name-part-type="species" reg="urvillei">urvillei</tp:taxon-name-part></tp:taxon-name></italic> in Mayotte <bold>D, F</bold> courtesy of S. Cannicci <bold>E, G</bold> courtesy of J. Poupin.</p></caption><graphic xmlns:xlink="http://www.w3.org/1999/xlink" xlink:href="zookeys-747-041-g002.jpg" position="float" orientation="portrait" xlink:type="simple" id="oo_193960.jpg"/></fig></tp:treatment-sec><ref-list><ref id="B31"><mixed-citation xmlns:xlink="http://www.w3.org/1999/xlink" xlink:type="simple">
          <person-group><name name-style="western"><surname>Kingsley</surname><given-names>JS</given-names></name></person-group> (<year>1880</year>) <article-title>Carcinological notes, no. II. – Revision of the Gelasimi.</article-title> <source>Journal of the Academy of Natural Sciences of Philadelphia</source> <volume>1880</volume>: <fpage>135</fpage>–<lpage>155</lpage>.</mixed-citation></ref><ref id="B6"><mixed-citation xmlns:xlink="http://www.w3.org/1999/xlink" xlink:type="simple">
          <person-group><name name-style="western"><surname>Chandy</surname><given-names>M</given-names></name></person-group> (<year>1973</year>) <article-title>New records of Brachyuran decapods from the Gulf of Kutch.</article-title> <source>Journal of the Bombay Natural History Society</source> <volume>70</volume>: <fpage>401</fpage>–<lpage>402</lpage>.</mixed-citation></ref><ref id="B1"><mixed-citation xmlns:xlink="http://www.w3.org/1999/xlink" xlink:type="simple">
          <person-group><name name-style="western"><surname>Alcock</surname><given-names>A</given-names></name></person-group> (<year>1900</year>) <article-title>Materials for a carcinological fauna of India. No. 6. The <tp:taxon-name><tp:taxon-name-part taxon-name-part-type="infraorder">Brachyura</tp:taxon-name-part></tp:taxon-name> Catometopa or <tp:taxon-name><tp:taxon-name-part taxon-name-part-type="superfamily">Grapsoidea</tp:taxon-name-part></tp:taxon-name>.</article-title> <source>Journal of the Asiatic Society of Bengal</source> <volume>69</volume>: <fpage>279</fpage>–<lpage>456</lpage>.</mixed-citation></ref><ref id="B41"><mixed-citation xmlns:xlink="http://www.w3.org/1999/xlink" xlink:type="simple">
          <person-group><name name-style="western"><surname>Lundoer</surname><given-names>S</given-names></name></person-group> (<year>1974</year>) <article-title>A checklist of the marine <tp:taxon-name><tp:taxon-name-part taxon-name-part-type="infraorder">Brachyura</tp:taxon-name-part></tp:taxon-name> in the reference collection at PMBC, Thailand.</article-title> <source>Phuket Marine Biological Center Research Bulletin</source> <volume>4</volume>: <fpage>3</fpage>–<lpage>11</lpage>.</mixed-citation></ref><ref id="B50"><mixed-citation xmlns:xlink="http://www.w3.org/1999/xlink" xlink:type="simple">
          <person-group><name name-style="western"><surname>Ng</surname><given-names>PKL</given-names></name><name name-style="western"><surname>Davie</surname><given-names>PJF</given-names></name></person-group> (<year>2002</year>) <article-title>A checklist of the brachyuran crabs of Phuket and western Thailand.</article-title> <source>Phuket Marine Biological Center Research Bulletin</source> <volume>23</volume>: <fpage>369</fpage>–<lpage>384</lpage>.</mixed-citation></ref><ref id="B8"><mixed-citation xmlns:xlink="http://www.w3.org/1999/xlink" xlink:type="simple">
          <person-group><name name-style="western"><surname>Crane</surname><given-names>J</given-names></name></person-group> (<year>1975</year>) <source>Fiddler crabs of the world (<tp:taxon-name><tp:taxon-name-part taxon-name-part-type="family">Ocypodidae</tp:taxon-name-part></tp:taxon-name>: genus <italic><tp:taxon-name><tp:taxon-name-part taxon-name-part-type="genus">Uca</tp:taxon-name-part></tp:taxon-name></italic>).</source> <publisher-name>Princeton University Press</publisher-name>, <publisher-loc>Princeton, New Jersey</publisher-loc>, <size units="page">736 pp</size>.</mixed-citation></ref><ref id="B16"><mixed-citation xmlns:xlink="http://www.w3.org/1999/xlink" xlink:type="simple">
          <person-group><name name-style="western"><surname>Frith</surname><given-names>DW</given-names></name><name name-style="western"><surname>Frith</surname><given-names>CB</given-names></name></person-group> (<year>1977a</year>) <article-title>Range extensions of fiddler crabs (<tp:taxon-name><tp:taxon-name-part taxon-name-part-type="order">Decapoda</tp:taxon-name-part></tp:taxon-name>, <tp:taxon-name><tp:taxon-name-part taxon-name-part-type="infraorder">Brachyura</tp:taxon-name-part></tp:taxon-name>, <tp:taxon-name><tp:taxon-name-part taxon-name-part-type="family">Ocypodidae</tp:taxon-name-part></tp:taxon-name>) in the north-western Malay Peninsula area.</article-title> <source>Crustaceana</source> <volume>32</volume>: <fpage>100</fpage>–<lpage>102</lpage>. <ext-link xlink:type="simple" ext-link-type="doi" xlink:href="10.1163/156854077X00944">https://doi.org/10.1163/156854077X00944</ext-link></mixed-citation></ref><ref id="B19"><mixed-citation xmlns:xlink="http://www.w3.org/1999/xlink" xlink:type="simple">
          <person-group><name name-style="western"><surname>Frith</surname><given-names>DW</given-names></name><name name-style="western"><surname>Tantanasiriwong</surname><given-names>R</given-names></name><name name-style="western"><surname>Bhatia</surname><given-names>O</given-names></name></person-group> (<year>1976</year>) <article-title>Zonation of macrofauna on a mangrove shore, Phuket Island.</article-title> <source>Phuket Marine Biological Center Research Bulletin</source> <volume>10</volume>: <fpage>1</fpage>–<lpage>37</lpage>.</mixed-citation></ref><ref id="B77"><mixed-citation xmlns:xlink="http://www.w3.org/1999/xlink" xlink:type="simple">
          <person-group><name name-style="western"><surname>Tirmizi</surname><given-names>NM</given-names></name><name name-style="western"><surname>Ghani</surname><given-names>N</given-names></name></person-group> (<year>1996</year>) <source>Marine fauna of Pakistan: 5, <tp:taxon-name><tp:taxon-name-part taxon-name-part-type="subphylum">Crustacea</tp:taxon-name-part></tp:taxon-name>: <tp:taxon-name><tp:taxon-name-part taxon-name-part-type="infraorder">Brachyura</tp:taxon-name-part></tp:taxon-name>, <tp:taxon-name><tp:taxon-name-part taxon-name-part-type="infraorder">Brachyrhyncha</tp:taxon-name-part></tp:taxon-name>, Part 1. (<tp:taxon-name><tp:taxon-name-part taxon-name-part-type="family">Xanthidae</tp:taxon-name-part></tp:taxon-name>, <tp:taxon-name><tp:taxon-name-part taxon-name-part-type="family">Goneplacidae</tp:taxon-name-part></tp:taxon-name>, <tp:taxon-name><tp:taxon-name-part taxon-name-part-type="family">Pinnotheridae</tp:taxon-name-part></tp:taxon-name>, <tp:taxon-name><tp:taxon-name-part taxon-name-part-type="family">Ocypodidae</tp:taxon-name-part></tp:taxon-name>, <tp:taxon-name><tp:taxon-name-part taxon-name-part-type="family">Grapsidae</tp:taxon-name-part></tp:taxon-name>).</source> <publisher-name>Publication of the Centre of Excellence in Marine Biology</publisher-name>, <publisher-loc>University of Karachi, Karachi, Pakistan</publisher-loc>, <size units="page">188 pp</size>.</mixed-citation></ref><ref id="B28"><mixed-citation xmlns:xlink="http://www.w3.org/1999/xlink" xlink:type="simple">
          <person-group><name name-style="western"><surname>Jaroensutasinee</surname><given-names>M</given-names></name><name name-style="western"><surname>Kaenphet</surname><given-names>A</given-names></name><name name-style="western"><surname>Jaroensutasinee</surname><given-names>K</given-names></name></person-group> (<year>2003</year>) Geographic variation in morphology population density adult sex ratio in nine species of fiddler crabs in southern Thailand. 29<sup>th</sup> Congress on Science &amp; Technology of Thailand, 1–3.</mixed-citation></ref><ref id="B27"><mixed-citation xmlns:xlink="http://www.w3.org/1999/xlink" xlink:type="simple">
          <person-group><name name-style="western"><surname>Jaroensutasinee</surname><given-names>M</given-names></name><name name-style="western"><surname>Jaroensutasinee</surname><given-names>K</given-names></name></person-group> (<year>2004</year>) <article-title>Morphology, density, and sex ratio of fiddler crabs from southern Thailand (<tp:taxon-name><tp:taxon-name-part taxon-name-part-type="order">Decapoda</tp:taxon-name-part></tp:taxon-name>, <tp:taxon-name><tp:taxon-name-part taxon-name-part-type="infraorder">Brachyura</tp:taxon-name-part></tp:taxon-name>, <tp:taxon-name><tp:taxon-name-part taxon-name-part-type="family">Ocypodidae</tp:taxon-name-part></tp:taxon-name>).</article-title> <source>Crustaceana</source> <volume>77</volume>: <fpage>533</fpage>–<lpage>551</lpage>. <ext-link xlink:type="simple" ext-link-type="doi" xlink:href="10.1163/1568540041718000">https://doi.org/10.1163/1568540041718000</ext-link></mixed-citation></ref><ref id="B49"><mixed-citation xmlns:xlink="http://www.w3.org/1999/xlink" xlink:type="simple">
          <person-group><name name-style="western"><surname>Naiyanetr</surname><given-names>P</given-names></name></person-group> (<year>2007</year>) <source>Checklist of crustacean fauna in Thailand (<tp:taxon-name><tp:taxon-name-part taxon-name-part-type="order">Decapoda</tp:taxon-name-part></tp:taxon-name>, <tp:taxon-name><tp:taxon-name-part taxon-name-part-type="order">Stomatopoda</tp:taxon-name-part></tp:taxon-name>, <tp:taxon-name><tp:taxon-name-part taxon-name-part-type="order">Anostraca</tp:taxon-name-part></tp:taxon-name>, <tp:taxon-name><tp:taxon-name-part taxon-name-part-type="subclass">Myodocopa</tp:taxon-name-part></tp:taxon-name> and <tp:taxon-name><tp:taxon-name-part taxon-name-part-type="order">Isopoda</tp:taxon-name-part></tp:taxon-name>).</source> <publisher-name>Office of Natural Resources and Environmental Policy and Planning</publisher-name>, <publisher-loc>Bangkok, Thailand</publisher-loc>, <size units="page">196 pp</size>.</mixed-citation></ref><ref id="B62"><mixed-citation xmlns:xlink="http://www.w3.org/1999/xlink" xlink:type="simple">
          <person-group><name name-style="western"><surname>Saher</surname><given-names>NU</given-names></name></person-group> (<year>2008</year>) <source>Population dynamics and biology of fiddler crabs in the mangrove areas of Karachi coast. Karachi, Pakistan, University of Karachi.</source> <publisher-name>PhD Thesis</publisher-name>, <publisher-loc>University of Karachi, Karachi</publisher-loc>, <size units="page">336 pp</size>.</mixed-citation></ref><ref id="B12"><mixed-citation xmlns:xlink="http://www.w3.org/1999/xlink" xlink:type="simple">
          <person-group><name name-style="western"><surname>Dev Roy</surname><given-names>MK</given-names></name><name name-style="western"><surname>Nandi</surname><given-names>NC</given-names></name></person-group> (<year>2012</year>) Brachyuran crabs (<tp:taxon-name><tp:taxon-name-part taxon-name-part-type="subphylum">Crustacea</tp:taxon-name-part></tp:taxon-name>). Fauna of Andaman and Nicobar Islands, State Fauna Series, 19(1). Zoological Survey of India. Kolkata, India: 185–236.</mixed-citation></ref><ref id="B26"><mixed-citation xmlns:xlink="http://www.w3.org/1999/xlink" xlink:type="simple">
          <person-group><name name-style="western"><surname>Hossain</surname><given-names>MAR</given-names></name></person-group> (<role>Ed.</role>) (<year>2015</year>) <source>Red List of Bangladesh, volume 6: Crustaceans.</source> <publisher-name>IUCN</publisher-name>, <publisher-loc>International Union for Conservation of Nature, Bangladesh Country Office, Dhaka</publisher-loc>, <size units="page">256 pp</size>.</mixed-citation></ref><ref id="B52"><mixed-citation xmlns:xlink="http://www.w3.org/1999/xlink" xlink:type="simple">
          <person-group><name name-style="western"><surname>Odhano</surname><given-names>S</given-names></name><name name-style="western"><surname>Saher</surname><given-names>NU</given-names></name><name name-style="western"><surname>Kamal</surname><given-names>M</given-names></name></person-group> (<year>2015</year>) <article-title>An over clawed (with two enlarge chela) male crab of <italic><tp:taxon-name><tp:taxon-name-part taxon-name-part-type="genus">Uca</tp:taxon-name-part> <tp:taxon-name-part taxon-name-part-type="species">urvillei</tp:taxon-name-part></tp:taxon-name></italic> (<tp:taxon-name><tp:taxon-name-part taxon-name-part-type="family">Ocypodidae</tp:taxon-name-part></tp:taxon-name>: <italic><tp:taxon-name><tp:taxon-name-part taxon-name-part-type="genus">Tubuca</tp:taxon-name-part></tp:taxon-name></italic>: <italic><tp:taxon-name><tp:taxon-name-part taxon-name-part-type="genus">Uca</tp:taxon-name-part></tp:taxon-name></italic>) along the coast of Karachi, Pakistan.</article-title> <source>Biharean Biologist</source> <volume>9</volume>(<issue>2</issue>): <fpage>170</fpage>–<lpage>172</lpage>.</mixed-citation></ref><ref id="B25"><mixed-citation xmlns:xlink="http://www.w3.org/1999/xlink" xlink:type="simple">
          <person-group><name name-style="western"><surname>Hogarth</surname><given-names>PJ</given-names></name></person-group> (<year>1986</year>) <article-title>Occurrence of <tp:taxon-name><tp:taxon-name-part taxon-name-part-type="genus">Uca</tp:taxon-name-part> (<tp:taxon-name-part taxon-name-part-type="subgenus">Deltuca</tp:taxon-name-part>) <tp:taxon-name-part taxon-name-part-type="species">urvillei</tp:taxon-name-part></tp:taxon-name> (H. Milne Edwards, 1852) in the Saudi Red Sea (<tp:taxon-name><tp:taxon-name-part taxon-name-part-type="order">Decapoda</tp:taxon-name-part></tp:taxon-name>, <tp:taxon-name><tp:taxon-name-part taxon-name-part-type="family">Ocypodidae</tp:taxon-name-part></tp:taxon-name>).</article-title> <source>Crustaceana</source> <volume>51</volume>: <fpage>222</fpage>–<lpage>223</lpage>. <ext-link xlink:type="simple" ext-link-type="doi" xlink:href="10.1163/156854086X00737">https://doi.org/10.1163/156854086X00737</ext-link></mixed-citation></ref><ref id="B57"><mixed-citation xmlns:xlink="http://www.w3.org/1999/xlink" xlink:type="simple">
          <person-group><name name-style="western"><surname>Price</surname><given-names>ARG</given-names></name><name name-style="western"><surname>Medley</surname><given-names>PAH</given-names></name><name name-style="western"><surname>McDowall</surname><given-names>RJ</given-names></name><name name-style="western"><surname>Dawson-Shepherd</surname><given-names>AR</given-names></name><name name-style="western"><surname>Hogarth</surname><given-names>PJ</given-names></name><name name-style="western"><surname>Ormond</surname><given-names>RFG</given-names></name></person-group> (<year>1987</year>) <article-title>Aspects of mangal ecology along the Red Sea coast of Saudi Arabia.</article-title> <source>Journal of Natural History</source> <volume>21</volume>: <fpage>449</fpage>–<lpage>464</lpage>. <ext-link xlink:type="simple" ext-link-type="doi" xlink:href="10.1080/00222938700771121">https://doi.org/10.1080/00222938700771121</ext-link></mixed-citation></ref><ref id="B35"><mixed-citation xmlns:xlink="http://www.w3.org/1999/xlink" xlink:type="simple">
          <person-group><name name-style="western"><surname>Krishnan</surname><given-names>S</given-names></name></person-group> (<year>1992</year>) <article-title>Distribution of fiddlers in India.</article-title> <source>Records of the Zoological Survey of India</source> <volume>91</volume>: <fpage>471</fpage>–<lpage>474</lpage>.</mixed-citation></ref><ref id="B3"><mixed-citation xmlns:xlink="http://www.w3.org/1999/xlink" xlink:type="simple">
          <person-group><name name-style="western"><surname>Beinlich</surname><given-names>B</given-names></name><name name-style="western"><surname>von Hagen</surname><given-names>HO</given-names></name></person-group> (<year>2006</year>) <article-title>Materials for a more stable subdivision of the genus <italic><tp:taxon-name><tp:taxon-name-part taxon-name-part-type="genus">Uca</tp:taxon-name-part></tp:taxon-name></italic> Leach.</article-title> <source>Zoologische Mededelingen</source> <volume>80</volume>: <fpage>9</fpage>–<lpage>32</lpage>.</mixed-citation></ref><ref id="B78"><mixed-citation xmlns:xlink="http://www.w3.org/1999/xlink" xlink:type="simple">
          <person-group><name name-style="western"><surname>Trivedi</surname><given-names>DJ</given-names></name><name name-style="western"><surname>Trivedi</surname><given-names>JN</given-names></name><name name-style="western"><surname>Soni</surname><given-names>GM</given-names></name><name name-style="western"><surname>Purohit</surname><given-names>BD</given-names></name><name name-style="western"><surname>Vachhrajani</surname><given-names>K</given-names></name></person-group> (<year>2015</year>) <article-title>Crustacean fauna of Gujarat state of India: a review.</article-title> <source>Electronic Journal of Environmental Sciences</source> <volume>8</volume>: <fpage>23</fpage>–<lpage>31</lpage>.</mixed-citation></ref><ref id="B69"><mixed-citation xmlns:xlink="http://www.w3.org/1999/xlink" xlink:type="simple">
          <person-group><name name-style="western"><surname>Shih</surname><given-names>HT</given-names></name><name name-style="western"><surname>Ng</surname><given-names>PKL</given-names></name><name name-style="western"><surname>Davie</surname><given-names>PJF</given-names></name><name name-style="western"><surname>Schubart</surname><given-names>CD</given-names></name><name name-style="western"><surname>Türkay</surname><given-names>M</given-names></name><name name-style="western"><surname>Naderloo</surname><given-names>R</given-names></name><name name-style="western"><surname>Jones</surname><given-names>DS</given-names></name><name name-style="western"><surname>Liu</surname><given-names>MY</given-names></name></person-group> (<year>2016</year>) <article-title>Systematics of the family <tp:taxon-name><tp:taxon-name-part taxon-name-part-type="family">Ocypodidae</tp:taxon-name-part></tp:taxon-name> Rafinesque, 1815 (<tp:taxon-name><tp:taxon-name-part taxon-name-part-type="subphylum">Crustacea</tp:taxon-name-part></tp:taxon-name>: <tp:taxon-name><tp:taxon-name-part taxon-name-part-type="infraorder">Brachyura</tp:taxon-name-part></tp:taxon-name>), based on phylogenetic relationships, with a reorganization of subfamily rankings and a review of the taxonomic status of <italic><tp:taxon-name><tp:taxon-name-part taxon-name-part-type="genus">Uca</tp:taxon-name-part></tp:taxon-name></italic> Leach, 1814, sensu lato and its subgenera.</article-title> <source>Raffles Bulletin of Zoology</source> <volume>64</volume>: <fpage>139</fpage>–<lpage>175</lpage>.</mixed-citation></ref><ref id="B18"><mixed-citation xmlns:xlink="http://www.w3.org/1999/xlink" xlink:type="simple">
          <person-group><name name-style="western"><surname>Frith</surname><given-names>DW</given-names></name><name name-style="western"><surname>Frith</surname><given-names>CB</given-names></name></person-group> (<year>1978</year>) <article-title>Notes on the ecology of fiddler crab populations (<tp:taxon-name><tp:taxon-name-part taxon-name-part-type="family">Ocypodidae</tp:taxon-name-part></tp:taxon-name>: genus <italic><tp:taxon-name><tp:taxon-name-part taxon-name-part-type="genus">Uca</tp:taxon-name-part></tp:taxon-name></italic>) on Phuket, Surin Nua and Yao Yai Islands, western peninsular Thailand.</article-title> <source>Phuket Marine Biological Center Research Bulletin</source> <volume>25</volume>: <fpage>1</fpage>–<lpage>13</lpage>.</mixed-citation></ref><ref id="B63"><mixed-citation xmlns:xlink="http://www.w3.org/1999/xlink" xlink:type="simple">
          <person-group><name name-style="western"><surname>Saher</surname><given-names>NU</given-names></name><name name-style="western"><surname>Sahir</surname><given-names>O</given-names></name><name name-style="western"><surname>Shih</surname><given-names>HT</given-names></name><name name-style="western"><surname>Kamal</surname><given-names>M</given-names></name><name name-style="western"><surname>Qureshi</surname><given-names>NA</given-names></name></person-group> (<year>2014</year>) <article-title>On a new record of the genus <italic><tp:taxon-name><tp:taxon-name-part taxon-name-part-type="genus">Uca</tp:taxon-name-part></tp:taxon-name></italic> (<tp:taxon-name><tp:taxon-name-part taxon-name-part-type="order">Decapoda</tp:taxon-name-part></tp:taxon-name>, <tp:taxon-name><tp:taxon-name-part taxon-name-part-type="infraorder">Brachyura</tp:taxon-name-part></tp:taxon-name>, <tp:taxon-name><tp:taxon-name-part taxon-name-part-type="family">Ocypodidae</tp:taxon-name-part></tp:taxon-name>) found along the coast of Pakistan.</article-title> <source>Crustaceana</source> <volume>87</volume>: <fpage>666</fpage>–<lpage>673</lpage>. <ext-link xlink:type="simple" ext-link-type="doi" xlink:href="10.1163/15685403-00003317">https://doi.org/10.1163/15685403-00003317</ext-link></mixed-citation></ref><ref id="B80"><mixed-citation xmlns:xlink="http://www.w3.org/1999/xlink" xlink:type="simple">
          <person-group><name name-style="western"><surname>Vannini</surname><given-names>M</given-names></name><name name-style="western"><surname>Valmori</surname><given-names>P</given-names></name></person-group> (<year>1981</year>) <article-title>Researches on the coast of Somalia. The shore and dune of Sar Uanle. 31. <tp:taxon-name><tp:taxon-name-part taxon-name-part-type="family">Ocypodidae</tp:taxon-name-part></tp:taxon-name> and <tp:taxon-name><tp:taxon-name-part taxon-name-part-type="family">Gecarcinidae</tp:taxon-name-part></tp:taxon-name> (<tp:taxon-name><tp:taxon-name-part taxon-name-part-type="order">Decapoda</tp:taxon-name-part></tp:taxon-name> <tp:taxon-name><tp:taxon-name-part taxon-name-part-type="infraorder">Brachyura</tp:taxon-name-part></tp:taxon-name>). Monitore Zoologico Italiano (N. S.</article-title> <source>)</source> <volume>14</volume>: <fpage>199</fpage>–<lpage>226</lpage>.</mixed-citation></ref><ref id="B9"><mixed-citation xmlns:xlink="http://www.w3.org/1999/xlink" xlink:type="simple">
          <person-group><name name-style="western"><surname>Crosnier</surname><given-names>A</given-names></name></person-group> (<year>1965</year>) <article-title>Crustacés Décapodes <tp:taxon-name><tp:taxon-name-part taxon-name-part-type="family">Grapsidae</tp:taxon-name-part></tp:taxon-name> et <tp:taxon-name><tp:taxon-name-part taxon-name-part-type="family">Ocypodidae</tp:taxon-name-part></tp:taxon-name>.</article-title> <source>Faune de Madagascar</source> <volume>18</volume>: <fpage>1</fpage>–<lpage>143</lpage>. [pls 1–11]</mixed-citation></ref><ref id="B21"><mixed-citation xmlns:xlink="http://www.w3.org/1999/xlink" xlink:type="simple">
          <person-group><name name-style="western"><surname>Hagen</surname><given-names>HO von</given-names></name><name name-style="western"><surname>Jones</surname><given-names>DS</given-names></name></person-group> (<year>1989</year>) <article-title>The fiddler crabs (<tp:taxon-name><tp:taxon-name-part taxon-name-part-type="family">Ocypodidae</tp:taxon-name-part></tp:taxon-name>: <italic><tp:taxon-name><tp:taxon-name-part taxon-name-part-type="genus">Uca</tp:taxon-name-part></tp:taxon-name></italic>) of Darwin, Northern Territory, Australia.</article-title> <source>Beagle, Records of the Northern Territory Museum of Arts and Sciences</source> <volume>6</volume>: <fpage>55</fpage>–<lpage>68</lpage>.</mixed-citation></ref></ref-list></tp:taxon-treatment>
